# Supplementary material for: Human stem cell-derived ventral midbrain astrocytes exhibit a region-specific secretory profile
Source: Brain Commun. 2023 Apr 17;5(2):fcad114. doi: 10.1093/braincomms/fcad114 (PMC10146926; doi:10.1093/braincomms/fcad114)
Supplement: fcad114_Supplementary_Data [file fcad114_supplementary_data.zip]

Archive with 2 entries (2 files):
- Supplementary material.pdf
- Supplementary_table_1_-_secretome_data.xlsx
