# Supplementary material for: Human stem cell-derived ventral midbrain astrocytes exhibit a region-specific secretory profile
Source: Brain Commun. 2023 Apr 17;5(2):fcad114. doi: 10.1093/braincomms/fcad114 (PMC10146926; doi:10.1093/braincomms/fcad114)
Supplement: fcad114_Supplementary_Data [file fcad114_supplementary_data.zip › Supplementary_table_1_-_secretome_data.xlsx]

## Sheet: 2020-11-17_PL Output_Lucy C (2)
Supplementary Table 1
Accession Information				ID Metrics					Databases			Stats
												ILIB/Con				ITC/Con	ITC/Con	ITC/Con	ITC/Con
Accession	Prot Group Accession List	Primary Gene names	Protein names	Coverage	Protein FDR Confidence	# Peptides	# PSMs	# Unique Peptides	Mouse	Human	Contaminant
												Replicate Number	LogFC	T-Test	log Test	Replicate Number	LogFC	T-Test	log Test
Inf_Accession Information_BestAccession	Inf_Accession Information_ProtGroupAccessionList	Inf_Accession Information_Primary.Gene.names	Inf_Accession Information_Protein.names	Inf_ID Metrics_Coverage	Inf_ID Metrics_Protein.FDR.Confidence	Inf_ID Metrics_X..Peptides	Inf_ID Metrics_X..PSMs	Inf_ID Metrics_X..Unique.Peptides	Inf_Databases_Mouse	Inf_Databases_Human	Inf_Databases_Contaminant	Stats_ILIB/Con_Replicate Number	Stats_ILIB/Con_LogFC	Stats_ILIB/Con_T-Test	Column2	Stats_ITC/Con_Replicate Number	Stats_ITC/Con_LogFC	Stats_ITC/Con_T-Test	Column1
A0A024R462	A0A024R462, A0A087WQE0, A0A087WQW8, A0A087WR50, A0A087WS56, A0A087WS99, A0A087WSN6, A0A087WSU6, A0A384MR03, A6YID2, A6YID3, A6YID4, A6YID5, A6YID6, A6YID7, B4DTK1, B4DU16, B7ZLE5, B7ZNJ1, B9EHT6, H0Y4K8, H0Y7Z1, O95608, O95617, P02751, P11276, Q14327, Q14328, Q3TBB4, Q3TCF1, Q3TCL7, Q3UGY5, Q3UH17, Q3UHL6, Q3UHR1, Q3UZF9, Q4KL80, Q59G22, Q5CZ99, Q68CX6, Q6MZF4, Q6MZM7, Q6N084, Q8R3F3, Q9UQS6, Q9Z…	FN1	Fibronectin	44.034	High	75	424	64	FALSE	TRUE	FALSE	4 v 4	0.267735	0.0399109	1.39891	4 v 4	0.366022	0.0203945	1.69049
Q4LE33	A0A024R884, A7MBN2, B4E1W8, D3YHM4, Q4LE33	TNCVP	TNC variant protein (Fragment)	39.9463	High	65	267	2	FALSE	TRUE	FALSE	4 v 4	0.723162	0.0109496	1.9606	4 v 4	0.828265	0.00600451	2.22152
P24821	E9PC84, F5H7V9, J3QSU6, P24821	TNC	Tenascin (TN) (Cytotactin) (GMEM) (GP 150-225) (Glioma-associated-extracellular matrix antigen) (Hexabrachion) (JI) (Myotendinous antigen) (Neuronectin) (Tenascin-C) (TN-C)	39.6184	High	63	252	1	FALSE	TRUE	FALSE	2 v 2	0.383601	0.739357	0.131146	2 v 2	0.291873	0.812586	0.0901308
P21333	A0A087WWY3, A0A669KBC6, A6NDY9, B4DTD5, B4E2F9, B7FAU9, B7FAV1, B9EKP5, F6XC15, F6Z2C0, F7AVL7, F8WE98, H0Y5C6, H0Y5F3, H7C2E7, I7HPX4, J3JS91, P21333, Q2VP91, Q3U7N9, Q4FZG4, Q60FE5, Q60FE6, Q6KAM8, Q6NXF2, Q86TQ3, Q8BTM8, Q8TES4, Q96C61, Q9JJ37	FLNA	Filamin-A (FLN-A) (Actin-binding protein 280) (ABP-280) (Alpha-filamin) (Endothelial actin-binding protein) (Filamin-1) (Non-muscle filamin)	26.0672	High	55	89	50	FALSE	TRUE	FALSE	4 v 4	-0.116397	0.358988	0.44492	4 v 4	-0.185707	0.40948	0.387768
P02452	H9C5C5, I3L3H7, P02452, Q6LAN8, Q9UMA6, T1RTD8	COL1A1	Collagen alpha-1(I) chain (Alpha-1 type I collagen)	54.9863	High	55	239	11	FALSE	TRUE	FALSE	4 v 4	-0.0841927	0.628694	0.201561	4 v 4	-0.207851	0.296274	0.528307
P01023	B2R950, B7Z7M2, ENSEMBL:ENSBTAP00000024146, F8W7L3, H0YFH1, P01023, P20742, Q61838, Q6GQT1, Q9BQ22	A2M	Alpha-2-macroglobulin (Alpha-2-M) (C3 and PZP-like alpha-2-macroglobulin domain-containing protein 5)	44.4369	High	51	172	51	FALSE	TRUE	FALSE	4 v 4	-0.0967483	0.403594	0.394056	4 v 4	-0.185279	0.234048	0.630695
A0A0S2Z3H5	A0A087WTA8, A0A0S2Z3H5, A0A0S2Z3K0, A0A384MDU2, B4DN66, B4DTF5, E0CXI2, Q01149, Q14036, Q3TP88, Q3TU64, Q3TUE2, Q75N18, Q91VL4	COL1A2	Collagen type I alpha 2 isoform 1 (Fragment)	43.3382	High	40	118	40	FALSE	TRUE	FALSE	4 v 4	-0.0958111	0.254502	0.59431	4 v 4	-0.223192	0.0476679	1.32177
O00468	M0QWP1, O00468, O08860, Q5EBX5, Q91XS3	AGRN	Agrin [Cleaved into: Agrin N-terminal 110 kDa subunit; Agrin C-terminal 110 kDa subunit; Agrin C-terminal 90 kDa fragment (C90); Agrin C-terminal 22 kDa fragment (C22)]	22.5822	High	35	66	3	FALSE	TRUE	FALSE	4 v 4	0.347976	0.00781841	2.10688	4 v 4	0.278551	0.102957	0.987343
D3DTX7	D3DTX7	COL1A1	Collagen, type I, alpha 1, isoform CRA_a	58.9831	High	35	154	2	FALSE	TRUE	FALSE	4 v 4	0.0810312	0.569045	0.244854	4 v 4	-0.146415	0.19236	0.715886
A0A494C0G5	A0A494C0G5	AGRN	Agrin	22.3711	High	33	60	1	FALSE	TRUE	FALSE	4 v 4	0.242068	0.18045	0.743644	4 v 4	0.157164	0.500045	0.300991
H6VRG2	H6VRG2, P04104, Q08EK4, Q6IFZ6	KRT1	Cytokeratin-1 (Keratin, type II cytoskeletal 1) (Keratin-1) (Type-II keratin Kb1)	51.7081	High	29	76	21	FALSE	TRUE	TRUE	4 v 4	0.0745949	0.813995	0.0893784	4 v 4	0.0296705	0.922834	0.0348766
A0A024R1N1	A0A024QZJ6, A0A024R1N1, A0A0U4BW16, A0A2R8VHF9, A0A2R8VKI5, A0A2R8W6V7, A0A338P6K2, A2VCK0, B1PS43, B4E3S1, E9QPE7, O08638, O89055, P35749, Q2PS10, Q69ZX3, Q6ZNL4, Q7Z7R0, Q86XU5, Q99529	MYH9	Myosin, heavy polypeptide 9, non-muscle, isoform CRA_a	16.2755	High	27	40	25	FALSE	TRUE	FALSE	4 v 4	-0.271995	0.283218	0.547879	4 v 4	-0.364436	0.213121	0.671374
P12109	A0A087X0S5, B0LAD9, B4DQV1, B4DRR8, D3DSM7, P12109, Q04857, Q05BT9, Q8C6Y0, Q8TBN2, Q99LW4	COL6A1	Collagen alpha-1(VI) chain	33.5603	High	26	82	26	FALSE	TRUE	FALSE	4 v 4	0.318609	0.0387983	1.41119	4 v 4	0.390956	0.0309608	1.50919
A0A024RDW8	A0A024RDW8, A0A087WY39, A0A3B3IRV2, A0A3B3IS04, A0A3B3IS47, A0A3B3IT80, A0A3B3ITN7, A0A3B3ITQ8, A2A352, B2RQQ8, B4DH43	COL4A2	Collagen, type IV, alpha 2, isoform CRA_a	24.007	High	25	50	25	FALSE	TRUE	FALSE	4 v 4	0.243703	0.080375	1.09488	4 v 4	0.360397	0.0192662	1.7152
Q15063	A0A024RDT5, B4E3A7, B7Z4V4, Q15063, Q62009	POSTN	Periostin (PN) (Osteoblast-specific factor 2) (OSF-2)	34.689	High	25	53	4	FALSE	TRUE	FALSE	4 v 4	0.0687896	0.169587	0.770607	4 v 4	0.171135	0.41582	0.381094
P02790	B7Z8Q4, E7EWH8, E9QLT0, F6UJY9, G4XUV3, H0YB18, H0YB70, J9JIE9, P02790, Q3SZV7, Q5T013, Q5T017, Q8K1U6, Q8R1F5, Q91X72, Q9BS19	HPX	Hemopexin (Beta-1B-glycoprotein)	61.6883	High	24	261	24	FALSE	TRUE	FALSE	4 v 4	-0.193045	0.0985788	1.00622	4 v 4	-0.164251	0.390965	0.407862
P07996	A0A024R9Q1, A0PJG0, A8MZG1, P07996, P35441, Q28194, Q3TP59, Q3TPD3, Q3TR40, Q7KYY3, Q80YQ1, Q8CGB2	THBS1	Thrombospondin-1 (Glycoprotein G)	23.6752	High	23	42	20	FALSE	TRUE	FALSE	4 v 4	0.192399	0.0398995	1.39903	4 v 4	0.243421	0.0418288	1.37852
P35555	A0A384MDM4, A0A6I8PL22, B4E3I6, F6U495, H0YN80, H0YND0, O88840, P35555, Q3TNW1, Q59HB9, Q60784, Q61554, Q75N88, Q75N89, Q7TMG6, Q99L19, Q9NP01	FBN1	Fibrillin-1 [Cleaved into: Asprosin]	9.61338	High	23	29	22	FALSE	TRUE	FALSE	4 v 4	0.115429	0.341171	0.467027	4 v 4	0.10045	0.515715	0.28759
V9HWE1	A0A0A6YWC8, A0A0R4J036, A0A1B0GTT5, A0A2R8W6R6, A0A384NPX1, A2AKJ2, A4IF59, A5YM63, A5Z217, B0YJC4, B0YJC5, B3KQI5, B3KRK8, B3KWQ6, B3KXJ0, B3KY79, B4DE66, B4DJT7, B4DR43, B4DUI0, D3YZ35, E7EMV2, E7ESP9, F8W835, G3X981, G5E846, H7C5W5, L7RDA5, P07196, P07197, P08551, P08553, P08729, P15331, P31001, P41219, P46660, Q05DD2, Q16352, Q3TFD9, Q3TWV0, Q3U6S1, Q3UAX1, Q3UD36, Q3UMG4, Q3V2C6, Q3V2S4, Q45…	HEL113	Vimentin	50	High	23	88	22	FALSE	TRUE	FALSE	4 v 4	-0.15522	0.349378	0.456704	4 v 4	-0.0475997	0.863592	0.0636914
A0A024R694	A0A024R694, A0A087WSZ2, A0A494C033, A0A494C0Q3, A0A494C166, A0A494C1A0, A1BN54, A1L0V1, B2R8Y4, B3KUX9, B4DFY0, B4DRP5, B4DZQ2, B7Z2W3, B7Z4V1, B7Z565, G3V2N5, G3V2W4, G3V380, G3V5M4, H0YJ11, H0YJW3, H7C5W8, H9KV75, O88990, P35609, Q08043, Q5FW75, Q5ZEZ4, Q7TPR4, Q86TX4, Q8K3Q4, Q99LJ3, Q9JI91	ACTN1	Alpha-actinin cytoskeletal isoform (Alpha-actinin-1) (F-actin cross-linking protein) (Non-muscle alpha-actinin-1)	33.5202	High	23	46	12	FALSE	TRUE	FALSE	4 v 4	-0.263318	0.217622	0.662297	4 v 4	-0.299614	0.249551	0.60284
P98160	A0A024RAB6, A0A0U1RQT3, A0A3B3IT11, B1B0C7, E9PZ16, H7BYA5, P98160, Q05793, Q3UHH3, Q52KG8, Q59EG0, Q5RKM8	HSPG2	Basement membrane-specific heparan sulfate proteoglycan core protein (HSPG) (Perlecan) (PLC) [Cleaved into: Endorepellin; LG3 peptide]	6.67274	High	22	42	22	FALSE	TRUE	FALSE	4 v 4	0.170733	0.123998	0.906586	4 v 4	0.215248	0.101169	0.994954
P11047	A0A024R972, P11047	LAMC1	Laminin subunit gamma-1 (Laminin B2 chain) (Laminin-1 subunit gamma) (Laminin-10 subunit gamma) (Laminin-11 subunit gamma) (Laminin-2 subunit gamma) (Laminin-3 subunit gamma) (Laminin-4 subunit gamma) (Laminin-6 subunit gamma) (Laminin-7 subunit gamma) (Laminin-8 subunit gamma) (Laminin-9 subunit gamma) (S-laminin subunit gamma) (S-LAM gamma)	14.5432	High	22	30	12	FALSE	TRUE	FALSE	4 v 4	0.120123	0.0492098	1.30795	4 v 4	0.0960917	0.427993	0.368563
P35527	A0A087X0W9, A0A0A0MQF5, E9PHM6, F6QMI7, F8W9J4, K7EQQ3, P33897, P35527, Q03001, Q58F21, Q6TGM0, Q6TGM1, Q6TGM2, Q8BNZ8, Q8K2H2, Q8N6M0, Q91Y44	KRT9	Keratin, type I cytoskeletal 9 (Cytokeratin-9) (CK-9) (Keratin-9) (K9)	51.0433	High	22	53	21	FALSE	TRUE	TRUE	4 v 4	0.129214	0.570273	0.243917	4 v 4	0.0154214	0.940783	0.0265105
A0A0S2Z4Q2	A0A0S2Z4K6, A0A0S2Z4Q2, A1L353, A1L354, C7FFS5, D6RBX4, H0Y8L3, H0Y8M8, H0Y9D7, H0YAB8, H0YAH8, Q3TAY9, Q3TDZ5, Q3UBG4, Q3UXJ2, Q53GU8, Q59F63, S4R3C6	TGFBI	Transforming growth factor-beta-induced protein ig-h3 (Fragment)	41.5813	High	22	62	22	FALSE	TRUE	FALSE	4 v 4	-0.0521255	0.508827	0.293429	4 v 4	0.00641767	0.940445	0.0266664
Q59FG9	A0A024RAP3, A0A024RAQ9, E9PF17, E9PYH0, E9QMK2, Q05CR7, Q3TNR6, Q3TQ47, Q3UXS4, Q59FG9, Q62059	VCAN	Chondroitin sulfate proteoglycan 2 (Versican) variant (Fragment)	6.74487	High	21	33	3	FALSE	TRUE	FALSE	4 v 4	-0.180135	0.143402	0.843444	4 v 4	-0.129989	0.0676032	1.17003
P01024	B4DR57, B4E216, B5APU1, E1APH6, H3BL60, M0QXZ3, P01024, P01027, Q207D2, Q2UVX4, Q2XU92	C3	Complement C3 (C3 and PZP-like alpha-2-macroglobulin domain-containing protein 1) [Cleaved into: Complement C3 beta chain; C3-beta-c (C3bc); Complement C3 alpha chain; C3a anaphylatoxin; Acylation stimulating protein (ASP) (C3adesArg); Complement C3b alpha' chain; Complement C3c alpha' chain fragment 1; Complement C3dg fragment; Complement C3g fragment; Complement C3d fragment; Complement C3f fra…	12.3873	High	19	25	19	FALSE	TRUE	FALSE	4 v 4	0.63993	0.103068	0.986877	4 v 4	0.853512	0.0531496	1.2745
A0A024RAL1	A0A024RAL1, D6RGZ6, E9QMK3, G3XA35, Q4VA91, Q86W61, Q8BS97	CSPG2	Chondroitin sulfate proteoglycan 2 (Versican), isoform CRA_c	8.71731	High	19	29	1	FALSE	TRUE	FALSE	2 v 2	-0.261262	0.430644	0.365882	2 v 2	0.00460379	0.98444	0.00681096
E9Q450	A0A0K0K1I0, B7Z596, D9YZV5, E9Q448, E9Q450, E9Q453, E9Q456, F5H7S3, G5E8R2, H0YKX5, H0YL42, H7BYY1, Q15657, Q1ZYL5, Q8BP43, Q8TCG4	Tpm1	Tropomyosin alpha-1 chain	54.2254	High	19	40	3	TRUE	TRUE	FALSE	4 v 4	-0.363492	0.118416	0.926589	4 v 4	-0.410259	0.186416	0.729517
A0A024QYT5	A0A024QYT5, A0A5B9RUH0, B7Z1D9, B7Z4X6, B7ZAB0, D0ESZ5, D0ESZ6, G5E899, P22777, Q7TPE9	SERPINE1	Serpin peptidase inhibitor, clade E (Nexin, plasminogen activator inhibitor type 1), member 1, isoform CRA_b	50.2488	High	18	65	18	FALSE	TRUE	FALSE	4 v 4	0.820277	0.0447412	1.34929	4 v 4	1.09262	0.0108114	1.96612
P05997	A0A087WYX9, B4DNJ0, B4DTC0, D3DPH5, P05997, Q5PR22	COL5A2	Collagen alpha-2(V) chain	15.3436	High	18	36	6	FALSE	TRUE	FALSE	4 v 4	0.195371	0.194377	0.711355	4 v 4	0.247835	0.13628	0.865569
P35908	E1B991, P35908, Q6NXH9	KRT2	Keratin, type II cytoskeletal 2 epidermal (Cytokeratin-2e) (CK-2e) (Epithelial keratin-2e) (Keratin-2 epidermis) (Keratin-2e) (K2e) (Type-II keratin Kb2)	35.5243	High	18	38	12	FALSE	TRUE	TRUE	4 v 4	-0.261703	0.374761	0.426245	4 v 4	-0.0999749	0.73658	0.13278
Q564G1	A0A024R5W6, A0A0R4J1P2, A0A0S2Z4G6, A0A2R2Y2P8, A0A494BZZ2, A0A494C0V8, B7Z722, B7ZNL3, C9IZA2, D9YZV7, E9Q452, E9Q454, E9Q455, F8WID5, G5E8R0, G5E8R1, H0YK48, H0YKJ4, P06753, P09493, P21107, P58771, Q564G1, Q59GR8, Q6ZN40, Q8BSH3	Tpm1	Tropomyosin 1, alpha	51.0563	High	18	38	1	TRUE	TRUE	FALSE	4 v 4	-0.114762	0.656945	0.182471	4 v 4	-0.270838	0.521498	0.282747
P08476	P08476, Q04998, Q3UXL8, Q4FJM4, Q53H39, Q5HYA2, Q9HBP0	INHBA	Inhibin beta A chain (Activin beta-A chain) (Erythroid differentiation protein) (EDF)	37.5587	High	17	23	17	FALSE	TRUE	FALSE	4 v 4	0.779319	0.115703	0.936656	4 v 4	0.999986	0.0550943	1.25889
A0A384MDP3	A0A384MDP3, C9JH44, D3Z7D5, H7C0M5, Q02788, Q6FHW5, Q7LCA7, Q9BUM6	ESSBP	Epididymis secretory sperm binding protein	22.7674	High	17	43	17	FALSE	TRUE	FALSE	4 v 4	0.349482	0.0399617	1.39836	4 v 4	0.310053	0.111867	0.951297
P07942	E7EPA6, G3XAI2, P07942, Q8TAS6	LAMB1	Laminin subunit beta-1 (Laminin B1 chain) (Laminin-1 subunit beta) (Laminin-10 subunit beta) (Laminin-12 subunit beta) (Laminin-2 subunit beta) (Laminin-6 subunit beta) (Laminin-8 subunit beta)	11.5342	High	17	27	6	FALSE	TRUE	FALSE	4 v 4	0.0968634	0.114763	0.940197	4 v 4	0.0678612	0.244656	0.611444
P26038	B7Z4C7, P26038, P26041, Q05DU4, Q3TZQ2, Q3UF33, Q6PJT4, V9GZ54	MSN	Moesin (Membrane-organizing extension spike protein)	26.3432	High	17	35	11	FALSE	TRUE	FALSE	4 v 4	-0.0850245	0.282791	0.548535	4 v 4	-0.0442713	0.810071	0.0914769
P63017	A0A1U9X7X4, A0A1U9X7X9, A0A384MDT7, A4D111, A8K7Q2, B2CSK2, B2R6X5, B2RCQ9, B3KSM6, B3KTV0, B3KUS2, B4DI54, B4DTX2, B4DXY3, B4E1Q1, B7U582, D3Z5E2, E9PI65, E9PK54, E9PKE3, E9PLF4, E9PN25, E9PN89, E9PNE6, E9PPY6, E9PQK7, E9PQQ4, P16627, P17066, P17156, P34931, P54652, P63017, Q3KQJ4, Q3TB63, Q3TEK2, Q3TF16, Q3TH04, Q3TH56, Q3TQ13, Q3TRH3, Q3TZJ3, Q3U9L2, Q3UBA6, Q3UDS0, Q3ULM1, Q3UXU1, Q504P4, Q53…	Hspa8	Heat shock cognate 71 kDa protein (Heat shock 70 kDa protein 8)	30.6502	High	17	35	10	TRUE	TRUE	FALSE	4 v 4	-0.150885	0.305744	0.514642	4 v 4	-0.193642	0.335716	0.474028
A0A0S2Z3G9	A0A0S2Z3C0, A0A0S2Z3G9, A0A0S2Z3X3, A0A1L1SV25, A0A1L1SVJ6, B3W6H4, B4DSX0, B4E337, E9Q2W9, F5GXS2, H7C144, K7EJH8, K7EP19, Q1A602, Q3UDJ7, Q3ULT2, Q8BP35, Q96BG6	ACTN4	Actinin alpha 4 isoform 1 (Fragment)	21.1855	High	17	37	6	FALSE	TRUE	FALSE	4 v 4	-0.263446	0.138103	0.859796	4 v 4	-0.251797	0.1837	0.735891
P13645	A0A1B0GVI3, A2A513, P02535, P13645, Q148H6, Q7Z3Y7, Q7Z3Y8, Q7Z3Z0	KRT10	Keratin, type I cytoskeletal 10 (Cytokeratin-10) (CK-10) (Keratin-10) (K10)	31.5068	High	16	40	14	FALSE	TRUE	TRUE	4 v 4	-0.216686	0.618837	0.208423	4 v 4	-0.0952542	0.839885	0.0757803
V9HWB8	A0A024R5Z9, A0A024R609, A0A1L1SQV8, A0A1L1SSN6, A0A1L1STV8, A0A1L1SU37, A0A1L1SUV0, A0A4D6DDG8, A7MCU9, B4DNK4, B4DPM0, B4DRT3, E9Q509, G3X925, H3BN34, H3BQ34, H3BQZ3, H3BR70, H3BT25, H3BTJ2, H3BTN5, H3BU13, H3BUW1, P30613, P52480, P53657, Q16715, Q16716, Q3UEH4, Q3UEI4, Q504U3, Q8WUW7, Q9NYI7, Q9UK31, Q9UKK4, Q9UN47, V9HWB8	HEL-S-30	Pyruvate kinase (EC 2.7.1.40)	37.8531	High	16	31	16	FALSE	TRUE	FALSE	4 v 4	-0.144807	0.324699	0.488519	4 v 4	-0.118367	0.610907	0.214025
P48681	A5PKT9, D3DVC4, P48681, Q05BW3, Q2YDX4, Q9H6U9	NES	Nestin	11.7829	High	16	23	16	FALSE	TRUE	FALSE	4 v 4	-0.120159	0.280094	0.552696	4 v 4	-0.175404	0.305642	0.514787
O43852	A0A024R755, B3KNG6, B3KQF5, B3KQK3, G3UWR0, G3UWV3, G3UXA3, G3UXA8, G3UY49, G3V004, H0Y875, O43852, Q3TL33, Q3TQD1, Q3TUF3, Q3UG11, Q6XLQ8	CALU	Calumenin (Crocalbin) (IEF SSP 9302)	48.5714	High	15	23	15	FALSE	TRUE	FALSE	4 v 4	0.102411	0.211609	0.674466	4 v 4	0.202519	0.194076	0.712028
A0A024R6R4	A0A024R6R4, A0A1B0GS88, H3BR66, H3BS34, H3BV48, P33434, P34960, Q3TCW6, Q6GX99, Q6GXA5, Q8BJC0	MMP2	72 kDa gelatinase (EC 3.4.24.24) (72 kDa type IV collagenase) (Matrix metalloproteinase-2) (PEX)	27.1212	High	15	36	14	FALSE	TRUE	FALSE	4 v 4	-0.0837498	0.44601	0.350656	4 v 4	-0.0514798	0.546362	0.262519
P05213	A0A0A0MQA5, A8JZY9, B3KPS3, B3KT06, B4DDU2, P05213, P68368, Q99KA2	Tuba1b	Tubulin alpha-1B chain (Alpha-tubulin 2) (Alpha-tubulin isotype M-alpha-2) (Tubulin alpha-2 chain) [Cleaved into: Detyrosinated tubulin alpha-1B chain]	42.1286	High	15	29	1	TRUE	TRUE	FALSE	4 v 4	-0.055726	0.806744	0.0932644	4 v 4	-0.0669902	0.786688	0.104198
P0C0L5	A0A0G2JL54, A0A0G2JPR0, A0A140TA29, A0A140TA32, A0A140TA44, A0A140TA49, A0A3B3ISA6, A0A3B3ISD7, B2RWX2, B2RXW7, B4DDH0, B4DIE5, B4E344, B7Z1F8, B9EIU2, ENSEMBL:ENSBTAP00000007350, F5GXS0, P01029, P0C0L4, P0C0L5, Q3TAT4, Q3TYN1, Q6U2E0, Q6XMI6, Q9QUF7, Q9QUF8, Q9QUF9, Q9UM89, Q9UNU2, Q9Z0D8, Q9Z0J3, V9GZG9, V9GZJ5, V9GZQ6	C4B	Complement C4-B (Basic complement C4) (C3 and PZP-like alpha-2-macroglobulin domain-containing protein 3) [Cleaved into: Complement C4 beta chain; Complement C4-B alpha chain; C4a anaphylatoxin; C4b-B; C4d-B; Complement C4 gamma chain]	11.4106	High	15	26	15	FALSE	TRUE	FALSE	4 v 4	0.0572233	0.621766	0.206373	4 v 4	-0.0743309	0.384475	0.415132
P68369	A0A1W2PQM2, B4DQK4, B7Z1K5, C9J2C0, F5H5D3, P0DPH8, P68369, Q3TIZ0, Q52L87, Q53GA7, Q6PEY2, Q7Z3M3, Q8N532, Q9BQE3, Q9D9Y2, Q9JJZ2, Q9NY65, Q9UQM3, V9GZ17	Tuba1a	Tubulin alpha-1A chain (Alpha-tubulin 1) (Alpha-tubulin isotype M-alpha-1) (Tubulin alpha-1 chain) [Cleaved into: Detyrosinated tubulin alpha-1A chain]	42.1286	High	15	27	1	TRUE	TRUE	FALSE	2 v 2	-0.146136	0.836361	0.0776063	2 v 2	-0.11005	0.551858	0.258173
Q08380	B3KP88, B4DDG4, B4DI70, B4DVE1, B4DWA8, K7EJD3, K7EJY8, K7EKQ5, K7EN99, K7EP36, K7ERZ6, K7ES75, K7ESM3, Q08380	LGALS3BP	Galectin-3-binding protein (Basement membrane autoantigen p105) (Lectin galactoside-binding soluble 3-binding protein) (Mac-2-binding protein) (MAC2BP) (Mac-2 BP) (Tumor-associated antigen 90K)	27.0085	High	14	40	14	FALSE	TRUE	FALSE	4 v 4	0.409943	0.096031	1.01759	4 v 4	0.451705	0.125578	0.901086
P09486	A0A1L1SSH9, B2RDL6, B4DRV4, D3DQH8, E5RK62, F5GY03, F5H4E2, P09486, Q3TXI6, Q5NCU3, Q5NCU4, Q5NCU5, Q6QE20	SPARC	SPARC (Basement-membrane protein 40) (BM-40) (Osteonectin) (ON) (Secreted protein acidic and rich in cysteine)	49.835	High	14	88	14	FALSE	TRUE	FALSE	4 v 4	0.0831198	0.454988	0.342	4 v 4	0.132046	0.283105	0.548053
A0A0S2Z428	A0A0S2Z428, A8K2I0, B2R853, B4DRR0, B4DRU6, B4DRY0, B4DWU6, P48668	KRT6A	HCG2039812, isoform CRA_b (Keratin 6A isoform 1) (Fragment)	27.4823	High	14	23	2	FALSE	TRUE	TRUE	2 v 2	-0.107246	0.697593	0.156398	2 v 2	-0.0302179	0.886519	0.0523118
O75874	A0A087WPT4, A0A087WRM4, A0A087WRS9, A0A0A0U6N4, B2R5M8, B4DXS4, C9J4N6, C9JJE5, C9JLU6, D3YVY3, O75874, O88844, Q0QER2, Q0QER9, Q3TJ51, Q5HZJ8, Q6FI37, Q6FIA4, Q8C338, Q9H302, V9HW78	IDH1	Isocitrate dehydrogenase [NADP] cytoplasmic (IDH) (EC 1.1.1.42) (Cytosolic NADP-isocitrate dehydrogenase) (IDP) (NADP(+)-specific ICDH) (Oxalosuccinate decarboxylase)	33.0918	High	14	23	14	FALSE	TRUE	FALSE	4 v 4	-0.172376	0.0732266	1.13533	4 v 4	-0.181358	0.205804	0.686546
P06733	A0A0N4SUI6, A0A0N4SUX5, A0A2R8Y6G6, A0A2R8Y6I8, A0A2R8Y798, A0A2R8Y879, A0A2R8YEG5, A0A2R8YEM5, A4QMW8, A4UCS8, A8K3B0, B0QZL1, B1ARR6, B1ARR7, B4DUJ6, D3YVD3, D3Z2S4, D3Z6E4, E2DRY6, E5RG95, E5RGZ4, E5RI09, F5H0C8, F5H1C3, K7EKN2, K7EM90, K7EPM1, K7ERS8, L0R6S1, L0R849, P06733, P09104, P13929, P21550, Q3UJ20, Q4FK59, Q545V3, Q5FW97, Q5SX59, Q5SX60, Q5SX61, Q6PHC1, Q8CF78, Q922A0	ENO1	Alpha-enolase (EC 4.2.1.11) (2-phospho-D-glycerate hydro-lyase) (C-myc promoter-binding protein) (Enolase 1) (MBP-1) (MPB-1) (Non-neural enolase) (NNE) (Phosphopyruvate hydratase) (Plasminogen-binding protein)	37.3272	High	14	28	14	FALSE	TRUE	FALSE	4 v 4	-0.201316	0.104198	0.98214	4 v 4	-0.229026	0.340845	0.467443
B4DW52	A0A2R8YEA7, A0A2R8YFE2, A0AUL6, A4UCT3, A5GZ75, B1ATY1, B3KWQ3, B4DW52, B7ZAP6, E9Q1F2, F1BXA6, F8WGM8, G8FSY7, O89054, Q562L5, Q562L6, Q562L9, Q562M3, Q562M5, Q562N0, Q562N2, Q562N4, Q562N6, Q562N8, Q562P0, Q562P9, Q562R8, Q562S0, Q562U2, Q562V5, Q562X9, Q562Y6, Q562Y8, Q562Z4, Q562Z6, Q562Z7, Q6IWE2, Q6PJ43, Q96DE1, Q96FU6, Q99NC5, Q9BYX7, Q9UE89, V9HVZ7	n/a	cDNA FLJ55253, highly similar to Actin, cytoplasmic 1	56.196	High	14	53	8	FALSE	TRUE	FALSE	4 v 4	-0.251468	0.39184	0.406892	4 v 4	-0.384022	0.244363	0.611965
Q12841	B4DTZ8, C9J5G4, H7C4W4, Q12841, Q62356, Q9BZQ0	FSTL1	Follistatin-related protein 1 (Follistatin-like protein 1)	45.1299	High	13	48	13	FALSE	TRUE	FALSE	4 v 4	0.224459	0.0617035	1.20969	4 v 4	0.1982	0.188201	0.725379
P68033	A0A0U1RQ96, A0A1D5RM20, A0A494B9T3, A6NL76, A8K3K1, B3KPP5, B3KUD3, B3KW67, B4DUI8, B7Z6I1, B7Z6P1, B8ZZJ2, C9JFL5, C9JTX5, C9JUM1, C9JZR7, D2JYH4, D3YZY0, D3Z2K3, E9Q2D1, F6UVQ4, F8WB63, I6L9D2, P63267, P68033, P68134, Q13707, Q3TG92, Q3U122, Q3UIJ3, Q562R1, Q562S2, Q61264, Q61272, Q61275, Q61852, Q7Z7J6, Q8CF71, Q9CXK3, V9GXQ2	Actc1	Actin, alpha cardiac muscle 1 (Alpha-cardiac actin) [Cleaved into: Actin, alpha cardiac muscle 1, intermediate form]	41.6446	High	13	62	7	TRUE	TRUE	FALSE	4 v 4	-0.315603	0.18867	0.724298	4 v 4	-0.121312	0.715287	0.14552
O75369	A0A024R321, A0A0C4DGA1, E7EN95, O75369, Q68CT4, Q80X90	FLNB	Filamin-B (FLN-B) (ABP-278) (ABP-280 homolog) (Actin-binding-like protein) (Beta-filamin) (Filamin homolog 1) (Fh1) (Filamin-3) (Thyroid autoantigen) (Truncated actin-binding protein) (Truncated ABP)	5.80323	High	13	16	9	FALSE	TRUE	FALSE	4 v 4	-0.312706	0.0326527	1.48608	4 v 4	-0.189632	0.411752	0.385365
A0A024R1A3	A0A024R1A3, A0A1S6GWH5, B3KUJ2, B4DDE4, B4DL67, P31254, Q02053, Q5JRR6, Q5JRR9, Q5JRS0, Q5JRS1, Q5JRS2, Q5JRS3, Q8WY81	UBE1	Ubiquitin-activating enzyme E1 (EC 6.2.1.45)	16.7297	High	13	16	13	FALSE	TRUE	FALSE	4 v 4	-0.184735	0.220674	0.656249	4 v 4	-0.207665	0.266919	0.573621
P60174	B4DUI5, H7BXC3, P17751, P60174, Q2QD09, Q53HE2, U3KPS5, U3KPZ0, U3KQF3, V9HWK1	TPI1	Triosephosphate isomerase (TIM) (EC 5.3.1.1) (Methylglyoxal synthase) (EC 4.2.3.3) (Triose-phosphate isomerase)	59.7902	High	13	27	13	FALSE	TRUE	FALSE	4 v 4	-0.195413	0.215976	0.665595	4 v 4	-0.233379	0.197863	0.703636
P07355	A6NMY6, B0V2N5, B0V2N7, B0V2N8, B3KRQ1, B4DNH8, H0YKL9, H0YKN4, H0YKS4, H0YKV8, H0YKX9, H0YKZ7, H0YL33, H0YLE2, H0YLV6, H0YM50, H0YMD0, H0YMD9, H0YMM1, H0YMT9, H0YMU9, H0YMW4, H0YN28, H0YN42, H0YN52, H0YNA0, H0YNB8, H0YNP5, P07355, Q3UCD3, Q542G9, Q99KH3, Q9CZI7, V9HW65	ANXA2	Annexin A2 (Annexin II) (Annexin-2) (Calpactin I heavy chain) (Calpactin-1 heavy chain) (Chromobindin-8) (Lipocortin II) (Placental anticoagulant protein IV) (PAP-IV) (Protein I) (p36)	41.2979	High	13	30	13	FALSE	TRUE	FALSE	4 v 4	-0.186752	0.387109	0.412167	4 v 4	-0.254861	0.290656	0.53662
V9HW25	A2AIM4, A7XZE4, B4DGC2, B4E3P1, P07951, P58774, Q5TCU3, Q61344, Q6PJ18, Q91VH3, Q9D1R6, V9HW25	HEL-S-273	Epididymis secretory protein Li 273	35.2113	High	13	27	2	FALSE	TRUE	FALSE	4 v 4	-0.143519	0.440657	0.355899	4 v 4	-0.333997	0.177043	0.75192
P08779	B4DWU0, B4E2J5, K7ENW6, P08779, Q16195, Q3ZAW8, Q9EQD6, Q9EQD7, Q9Z2K1	KRT16	Keratin, type I cytoskeletal 16 (Cytokeratin-16) (CK-16) (Keratin-16) (K16)	31.5011	High	12	19	7	FALSE	TRUE	TRUE	4 v 4	-0.611002	0.438918	0.357616	4 v 4	1.25563	0.182104	0.739681
B4DTH2	B4DN21, B4DTH2		Fibronectin	54.0059	High	12	91	1	FALSE	TRUE	FALSE	4 v 4	0.299096	0.110959	0.954839	4 v 4	0.482622	0.0489493	1.31025
A0A024R8E5	A0A024R8E5, A0A5F8MQ70, A3KGE7, B1AWB9, B2ZZ86, H7BY82, Q59EE7, Q96HC0	COL5A1	Collagen, type V, alpha 1, isoform CRA_a	7.94342	High	12	28	10	FALSE	TRUE	FALSE	4 v 4	0.286278	0.0795514	1.09935	4 v 4	0.363369	0.00470237	2.32768
P04406	A0A0A0MQF6, A0A1D5RLD8, A4UCT1, B4DRV9, E7EUT5, P04406, P16858, Q0QET7, Q16768, Q2TSD0, Q5ZEY3, Q6IWE3, Q8CEV2, S4R1W1, S4R257, V9GX06, V9GXA7	GAPDH	Glyceraldehyde-3-phosphate dehydrogenase (GAPDH) (EC 1.2.1.12) (Peptidyl-cysteine S-nitrosylase GAPDH) (EC 2.6.99.-)	49.2537	High	12	25	12	FALSE	TRUE	FALSE	4 v 4	0.0542805	0.74832	0.125912	4 v 4	0.192734	0.491163	0.308774
V9HWI5	A0A494B9A7, B4E112, B7Z9M9, E9PK25, E9PLJ3, E9PP50, E9PQB7, E9PS23, F6RFD5, F8WGL3, G3V1A4, P60981, Q3UHW9, Q4FK36, Q544Y7, Q549N0, Q9CX22, V9HWI5	HEL-S-15	Cofilin, non-muscle isoform (Cofilin-1)	68.6747	High	12	27	12	FALSE	TRUE	FALSE	4 v 4	-0.15548	0.284078	0.546562	4 v 4	-0.0589276	0.82718	0.0824
Q5D044	A0A0A0MQS9, A0A0A0MTC7, A0A494C139, A0A494C1K8, B7Z938, H0UI49, H0Y351, H0YAQ5, P97927, Q16363, Q5D044, Q6PHW3, Q91VV0, Q91YG8	LAMA4	LAMA4 protein	8.53524	High	12	21	12	FALSE	TRUE	FALSE	4 v 4	-0.0039915	0.945836	0.0241839	4 v 4	-0.0679159	0.139741	0.854675
Q8IUX7	A0A0R4J0C4, B3KR36, B4DJB3, B4DK28, B4E1X6, H7C0W8, H7C1J5, H7C391, H7C3D7, H7C4B5, Q640N1, Q658N0, Q8IUX7, Q8N436, Q9D2L5	AEBP1	Adipocyte enhancer-binding protein 1 (AE-binding protein 1) (Aortic carboxypeptidase-like protein)	10.8808	High	12	19	12	FALSE	TRUE	FALSE	4 v 4	-0.0317575	0.627044	0.202702	4 v 4	-0.0816606	0.199377	0.700325
P18065	C9JMY1, C9JW52, D3YU40, H7C1H0, P18065, P47877, Q59FF1, Q9D057	IGFBP2	Insulin-like growth factor-binding protein 2 (IBP-2) (IGF-binding protein 2) (IGFBP-2)	49.2308	High	12	34	12	FALSE	TRUE	FALSE	4 v 4	-0.0413633	0.431961	0.364556	4 v 4	-0.0900473	0.309428	0.509441
P62259	B3KT37, B4DJB0, B4DJF2, B7ZA86, D6REF3, F6WA09, G9K388, G9K389, I3L0W5, I3L3T1, K7EIT4, K7EM20, P62259, Q3V453, Q8BPH1	Ywhae	14-3-3 protein epsilon (14-3-3E)	51.7647	High	12	35	9	TRUE	TRUE	FALSE	4 v 4	-0.244929	0.0414657	1.38231	4 v 4	-0.187425	0.292296	0.534177
P46821	A0A024RAM4, A0PJ96, A2ARP8, A2BDK6, A5D6X1, A5D8X6, B2RQQ5, D6RA32, D6RA40, D6RCL2, D6RGJ3, E9PGC8, P14873, P46821, P78559, Q05BW8, Q32NB7, Q3TYV8, Q3TZM8, Q3UF78, Q4VBY4, Q5H9P1, Q6PJD3, Q86X89, Q8CAI9, Q8CFR9, Q9QYR6	MAP1B	Microtubule-associated protein 1B (MAP-1B) [Cleaved into: MAP1B heavy chain; MAP1 light chain LC1]	5.8752	High	12	18	12	FALSE	TRUE	FALSE	4 v 4	-0.287597	0.199115	0.700896	4 v 4	-0.220088	0.0840881	1.07527
K9JA46	A0PJ91, A2A6A2, B4DTA5, B7ZC49, B7ZC50, G3V2J8, K9JA46, O75322, P07901, Q14568, Q2VPJ6, Q3TJU7, Q3TKA2, Q3TKB9, Q3TKG0, Q3UIF3, Q58FG0, Q86SX1, Q86U12, Q8C2A9, Q8C5U3, Q8TBA7, Q96HX7	EL52	Epididymis luminal secretory protein 52 (Epididymis secretory sperm binding protein Li 65p) (Heat shock protein 90kDa alpha (Cytosolic), class A member 1, isoform CRA_a)	18.5792	High	12	20	7	FALSE	TRUE	FALSE	4 v 4	-0.241848	0.11601	0.935506	4 v 4	-0.229328	0.339579	0.469059
P55072	A0A0A0MQ80, A0A0E3WJP9, A0A0E4D014, A0A0E4D027, A0A0E4HEY7, A0A0E4HJ81, A0A0G2JFY0, B7ZNK9, D3Z0U5, D3Z4J2, D6RGM7, K7EIJ8, K7EM02, P55072, Q0IIN5, Q3UMC0, Q8BNF8, Q8IYT4, Q96IF9, Q9D3R6, Q9HAP0, Q9HAP1, Q9NTC4	VCP	Transitional endoplasmic reticulum ATPase (TER ATPase) (EC 3.6.4.6) (15S Mg(2+)-ATPase p97 subunit) (Valosin-containing protein) (VCP)	18.9826	High	12	19	12	TRUE	TRUE	FALSE	4 v 4	-0.246196	0.157976	0.80141	4 v 4	-0.350734	0.141433	0.84945
P67936	A0A2R8Y5V9, A0A2R8YE05, A0A2R8YGX3, A0A2R8YH90, A0A571BEU1, A0A590UJB9, A0A590UK79, A0A5F9UN72, B4DTB1, B4DVY2, K7ENT6, K7EPB9, P67936, Q6IRU2	TPM4	Tropomyosin alpha-4 chain (TM30p1) (Tropomyosin-4)	38.3065	High	12	30	5	FALSE	TRUE	FALSE	4 v 4	-0.245351	0.236972	0.625303	4 v 4	-0.39551	0.122674	0.911249
P13497	A0A2I3BRJ8, A5PLK9, B7ZKR5, B7ZLW3, B7ZNA8, E9PD25, E9Q5B9, G3X9F5, O43897, P13497, P98063, Q3MIM8, Q570Z4, Q59F71, Q62381, Q6P550, Q9WVM6, Q9Y6L7	BMP1	Bone morphogenetic protein 1 (BMP-1) (EC 3.4.24.19) (Mammalian tolloid protein) (mTld) (Procollagen C-proteinase) (PCP)	11.4604	High	11	17	11	FALSE	TRUE	FALSE	4 v 4	0.188943	0.0807082	1.09308	4 v 4	0.168205	0.177406	0.751033
Q02818	A0A1B0GR41, A0A1B0GR92, A0A1B0GS16, A0A1C7CYU3, A8K7Q1, B3KUR6, B4DZX0, C9J3C1, C9JBD3, C9JKZ2, H7BZI1, Q02818, Q02819, Q3TCI1, Q53GX6, Q8BRD3, Q96BA4	NUCB1	Nucleobindin-1 (CALNUC)	30.8026	High	11	18	11	FALSE	TRUE	FALSE	4 v 4	0.0297121	0.871213	0.0598756	4 v 4	0.071617	0.638804	0.194632
P39060	D3DSM4, D3DSM5, E9QPX1, H7BXV5, H7C457, P39060, P39061, Q8NG19	COL18A1	Collagen alpha-1(XVIII) chain [Cleaved into: Endostatin; Non-collagenous domain 1 (NC1)]	9.80616	High	11	19	11	FALSE	TRUE	FALSE	4 v 4	0.11354	0.0521516	1.28273	4 v 4	0.0380996	0.512912	0.289958
O94985	A0A3B3ITY6, B3KMD3, B4E3Q1, O94985, Q5SR54, Q9EPL2	CLSTN1	Calsyntenin-1 (Alcadein-alpha) (Alc-alpha) (Alzheimer-related cadherin-like protein) (Non-classical cadherin XB31alpha) [Cleaved into: Soluble Alc-alpha (SAlc-alpha); CTF1-alpha (C-terminal fragment 1-alpha)]	12.7421	High	11	19	11	FALSE	TRUE	FALSE	4 v 4	0.096347	0.118993	0.92448	4 v 4	0.0218026	0.826558	0.0827269
P35241	A0A0R4J0J8, A0A2R8Y5S7, A0A2R8Y7M3, A0A494C1J1, B2RMV2, B7Z2S7, C9J8U1, F8WAN1, P35241, Q05CE6, Q05CU6, Q2KN98, Q3TS74, Q59GT7, Q69YQ0, Q6GQV8, Q7TSG6, Q8C2N4, Q8C9Q9	RDX	Radixin	14.2367	High	11	19	5	FALSE	TRUE	FALSE	4 v 4	-0.134871	0.0048504	2.31422	4 v 4	-0.0261361	0.786598	0.104247
Q8VHX6	Q14315, Q3UXJ8, Q59H94, Q8VHX6	Flnc	Filamin-C (FLN-C) (ABP-280-like protein) (ABP-L) (Actin-binding-like protein) (Filamin-2) (Gamma-filamin)	4.43874	High	11	18	5	TRUE	TRUE	FALSE	4 v 4	-0.0961866	0.438637	0.357895	4 v 4	-0.172426	0.317146	0.498741
P08758	B4DDZ4, B4DE02, B4DNG6, B4E1S2, D6RBE9, D6RBL5, D6RCN3, E9PHT9, P08758, P09525, Q6LES2, Q6P452, V9HW59	ANXA5	Annexin A5 (Anchorin CII) (Annexin V) (Annexin-5) (Calphobindin I) (CBP-I) (Endonexin II) (Lipocortin V) (Placental anticoagulant protein 4) (PP4) (Placental anticoagulant protein I) (PAP-I) (Thromboplastin inhibitor) (Vascular anticoagulant-alpha) (VAC-alpha)	39.0625	High	11	20	11	FALSE	TRUE	TRUE	4 v 4	-0.227691	0.380704	0.419412	4 v 4	-0.222161	0.415297	0.381641
J3KPS3	A0A0M4FNU3, A0A0U1RPN8, A0A0U1RPT5, A4UCS9, A6ZI44, A6ZI46, A6ZI47, D3YV98, D3YWI1, D3Z510, H3BMQ8, H3BPS8, H3BQN4, H3BR04, H3BR68, H3BU78, H3BUH7, J3KPS3, P00883, Q5FWB7, Q6NY00, Q9CPQ9, V9HWN7	ALDOA	Fructose-bisphosphate aldolase (EC 4.1.2.13)	30.4348	High	11	22	9	FALSE	TRUE	FALSE	4 v 4	-0.250137	0.142888	0.845005	4 v 4	-0.225911	0.344229	0.463152
P05231	A0A1C9J7T5, A0A1C9J7T7, A0A1C9J7T8, A0A1C9J7U0, B4DNQ5, B4DNV3, B4DVM1, B5MC14, B5MC21, B5MCZ3, C9J5B0, H9C875, P05231	IL6	Interleukin-6 (IL-6) (B-cell stimulatory factor 2) (BSF-2) (CTL differentiation factor) (CDF) (Hybridoma growth factor) (Interferon beta-2) (IFN-beta-2)	46.2264	High	10	40	10	FALSE	TRUE	FALSE	4 v 4	1.77438	0.0481627	1.31729	4 v 4	2.05305	0.0527893	1.27745
P26022	P26022, P48759	PTX3	Pentraxin-related protein PTX3 (Pentaxin-related protein PTX3) (Tumor necrosis factor alpha-induced protein 5) (TNF alpha-induced protein 5) (Tumor necrosis factor-inducible gene 14 protein) (TSG-14)	35.6955	High	10	37	10	FALSE	TRUE	FALSE	4 v 4	1.26436	0.0111326	1.9534	4 v 4	1.58316	0.00231693	2.63509
B7Z507	B7Z507, P41245, Q2M4J5, Q3TTU7, Q3UQ52	MMP9	cDNA FLJ51036, highly similar to Matrix metalloproteinase-9 (EC3.4.24.35)	16.9753	High	10	13	4	FALSE	TRUE	FALSE	4 v 4	0.797944	0.100547	0.997633	4 v 4	1.2344	0.0304993	1.51571
P09871	A0A087X232, A8K2N0, B3KNX0, F5H7T4, F8WCZ6, H0Y5D1, P09871	C1S	Complement C1s subcomponent (EC 3.4.21.42) (C1 esterase) (Complement component 1 subcomponent s) [Cleaved into: Complement C1s subcomponent heavy chain; Complement C1s subcomponent light chain]	15.6977	High	10	13	10	FALSE	TRUE	FALSE	4 v 4	1.2496	0.0268171	1.57159	4 v 4	1.20375	0.0437955	1.35857
B4E1Z4	A0A0G2JH38, A0A1U9X7H2, A0A1U9X7H4, A0A1U9X7H5, A0A1U9X7H6, A0A1U9X7H7, A0A1U9X7I0, A0A678MA98, B4E1Z1, B4E1Z4, C9JRT3, D2KT84, D2KT85, E7ETN3, H7C5H1, P00751	CFB	C3/C5 convertase (EC 3.4.21.47) (Complement factor B) (Complement factor B Ba fragment) (Complement factor B Bb fragment)	9.3207	High	10	18	8	FALSE	TRUE	FALSE	4 v 4	0.463616	0.0264983	1.57678	4 v 4	0.529245	0.0533117	1.27318
P14136	A0A1W2PR46, A0A1W2PRT3, A0A1X7SBR3, A0A1X7SCE1, A0A224AME3, A1L194, B4DIR1, B4DJW0, B4E192, K7EJU1, K7EKH9, K7ELP4, P03995, P14136	GFAP	Glial fibrillary acidic protein (GFAP)	22.2222	High	10	14	9	FALSE	TRUE	FALSE	4 v 4	0.181982	0.00947322	2.0235	4 v 4	0.360129	0.282714	0.548652
A0A140VJC8	A0A0A0MRG2, A0A140VJC8, A0A218KGR2, A0A2I3BPT1, A0A2I3BQZ9, A0A2I3BR03, B4DGD0, B4DJT9, B4DM00, B4DMD5, B4DQM1, B7Z313, E9PG40, H7C0V9, H7C2L2, L7XE61, P12023, Q3TVS1, Q3TWF3, Q3TXI9, Q53ZT3, Q6GR78, Q8BPC7, Q8BPV5	APP	ABPP (Alpha-secretase C-terminal fragment) (Amyloid precursor protein) (Amyloid-beta A4 protein) (Amyloid-beta precursor protein) (Amyloid-beta protein 40) (Amyloid-beta protein 42) (Beta-APP40) (Beta-APP42) (Beta-secretase C-terminal fragment) (C31) (C80) (C83) (C99) (Gamma-CTF(50)) (Gamma-CTF(57)) (Gamma-CTF(59)) (Gamma-secretase C-terminal fragment 50) (Gamma-secretase C-terminal fragment 57) …	14.5455	High	10	14	10	FALSE	TRUE	FALSE	4 v 4	0.33191	0.0588226	1.23046	4 v 4	0.344245	0.0599742	1.22204
Q16270	A0A024RDA6, A0A5E1, E9Q5D9, F8WH23, H0YNV0, Q16270, Q17RC7, Q3U131, Q3UFA6, Q61581, Q811C8	IGFBP7	Insulin-like growth factor-binding protein 7 (IBP-7) (IGF-binding protein 7) (IGFBP-7) (IGFBP-rP1) (MAC25 protein) (PGI2-stimulating factor) (Prostacyclin-stimulating factor) (Tumor-derived adhesion factor) (TAF)	46.8085	High	10	19	10	FALSE	TRUE	FALSE	4 v 4	0.24447	0.213243	0.671126	4 v 4	0.334407	0.0314827	1.50193
P35442	A0A3B3ITK0, P35442, Q03350, Q5RI53, Q6MZL6, Q7TMT3, Q8K2B7	THBS2	Thrombospondin-2	10.4949	High	10	11	7	FALSE	TRUE	FALSE	2 v 2	0.190583	0.104261	0.981879	2 v 2	0.18255	0.00915589	2.0383
P13647	B4DL32, B4E1T1, H0YI76, H0YIN9, P13647	KRT5	Keratin, type II cytoskeletal 5 (58 kDa cytokeratin) (Cytokeratin-5) (CK-5) (Keratin-5) (K5) (Type-II keratin Kb5)	16.2712	High	10	18	2	FALSE	TRUE	TRUE	4 v 4	-0.0961493	0.735651	0.133328	4 v 4	0.058494	0.863263	0.0638571
P27348	A3KML3, B4DMT8, B4DY04, E9PG15, P27348, Q53RR5, Q53S41	YWHAQ	14-3-3 protein theta (14-3-3 protein T-cell) (14-3-3 protein tau) (Protein HS1)	44.898	High	10	24	5	FALSE	TRUE	FALSE	4 v 4	-0.0695245	0.501365	0.299846	4 v 4	-0.0398752	0.755801	0.121592
Q9CWF2	A0A024QZU2, B2R6L0, B7Z4N1, O43209, Q13885, Q99J49, Q9CWF2, Q9UGA2	Tubb2b	Tubulin beta-2B chain	34.382	High	10	26	1	TRUE	TRUE	FALSE	4 v 4	-0.0612661	0.827919	0.0820122	4 v 4	-0.0453811	0.891408	0.0499237
P05156	A0A0U4BCF5, A0A2R8Y3M9, A8K3L0, B4DRF2, E7ETH0, G3XAM2, P05156, Q6LAM0	CFI	Complement factor I (EC 3.4.21.45) (C3B/C4B inactivator) [Cleaved into: Complement factor I heavy chain; Complement factor I light chain]	19.554	High	10	24	3	FALSE	TRUE	FALSE	4 v 4	-0.0906948	0.260105	0.584851	4 v 4	-0.157734	0.249242	0.603378
V9HVY3	B3KQT2, B3KQT9, B4DDM1, B4DJ98, F6Q404, H7BZJ3, P27773, V9HVY3	HEL-S-269	Protein disulfide-isomerase (EC 5.3.4.1)	22.3762	High	10	14	10	FALSE	TRUE	FALSE	4 v 4	-0.114045	0.527646	0.277657	4 v 4	-0.175779	0.394349	0.404119
A0A024RD80	A0A024RD80, A8K3W9, B4DGL0, B4DMA2, D3Z1R1, E9PX27, E9Q0C3, E9Q3D6, Q58FF7, Q58FF8, Q6PK50, Q71LX8, Q80YC2, Q811H6, Q9H6X9	HSP90AB1	Heat shock protein 90kDa alpha (Cytosolic), class B member 1, isoform CRA_a	17.1271	High	10	17	4	TRUE	TRUE	FALSE	4 v 4	-0.186141	0.227834	0.642381	4 v 4	-0.182765	0.179897	0.744975
P07437	A0A384NYT8, B4DMU8, B4DQN9, B4DXZ5, B4DY90, B4E052, B7ZAF0, B7ZAK1, P07437, Q1KSF8, Q5JP53, Q5ST81, Q6LC01, Q80ZV2, Q96B85, Q9BUU9	TUBB	Tubulin beta chain (Tubulin beta-5 chain)	32.6577	High	10	26	1	TRUE	TRUE	FALSE	4 v 4	-0.0978952	0.729895	0.13674	4 v 4	-0.189112	0.54806	0.261172
Q14766	A0A3Q4EGK3, B1B1E2, B4DNR7, B4DRF7, B4DST8, B4DZD1, B7ZLY3, C9JD84, C9JDW2, E7EV71, H7C0I7, H7C4L5, Q14766, Q8CG19	LTBP1	Latent-transforming growth factor beta-binding protein 1 (LTBP-1) (Transforming growth factor beta-1-binding protein 1) (TGF-beta1-BP-1)	7.37943	High	10	13	10	FALSE	TRUE	FALSE	4 v 4	-0.0409087	0.576426	0.239257	4 v 4	-0.21357	0.0385437	1.41405
P29401	A0A0B4J1R6, A0A0K0K1H9, A0A0S2Z4T2, A0A0S2Z5C0, A0A286YE28, B3KPZ8, B3KSI4, B4DVU1, B4E022, E9PFF2, F8W888, F8WAX4, P29401, P40142, Q53EM5, Q6MZE3	TKT	Transketolase (TK) (EC 2.2.1.1)	15.8909	High	10	15	10	FALSE	TRUE	FALSE	4 v 4	-0.108768	0.486279	0.313114	4 v 4	-0.248836	0.36671	0.435677
D0PNI1	A0A2I3BQ03, B0AZS6, B7Z2E6, D0PNI1, D3YXN6, E5RIR4, E7ESK7, E7EVZ2, E7EX29, E9PD24, H0YB80, P63101, Q2F831, Q3UA58, Q6LD62, Q8BWN0	YWHAZ	Epididymis luminal protein 4 (Epididymis secretory protein Li 3) (Epididymis secretory protein Li 93) (Tyrosine 3-monooxygenase/tryptophan 5-monooxygenase activation protein zeta polypeptide) (Tyrosine 3-monooxygenase/tryptophan 5-monooxygenase activation protein, zeta polypeptide, isoform CRA_a)	46.9388	High	10	26	6	FALSE	TRUE	FALSE	4 v 4	-0.27533	0.0486167	1.31321	4 v 4	-0.272524	0.253979	0.595202
P10909	A0A384NKS6, B4DW11, E5RG36, E5RGB0, E5RH61, E5RJZ5, E7ERK6, E7ETB4, H0YAS8, H0YC35, H0YLK8, P10909, Q6LDQ3, Q8IWL5, Q8IWM0	CLU	Clusterin (Aging-associated gene 4 protein) (Apolipoprotein J) (Apo-J) (Complement cytolysis inhibitor) (CLI) (Complement-associated protein SP-40,40) (Ku70-binding protein 1) (NA1/NA2) (Sulfated glycoprotein 2) (SGP-2) (Testosterone-repressed prostate message 2) (TRPM-2) [Cleaved into: Clusterin beta chain (ApoJalpha) (Complement cytolysis inhibitor a chain); Clusterin alpha chain (ApoJbeta) (Co…	21.8263	High	10	24	10	FALSE	TRUE	FALSE	4 v 4	-0.0985247	0.141222	0.850098	4 v 4	-0.339786	0.0623202	1.20537
P16401	P16401, P43276, Q14463, Q1WWK3	H1-5	Histone H1.5 (Histone H1a) (Histone H1b) (Histone H1s-3)	32.3009	High	10	21	7	FALSE	TRUE	FALSE	4 v 4	-0.21902	0.290481	0.536882	4 v 4	-0.436363	0.0929222	1.03188
P00736	A0A3B3ISR2, A0A3B3ITU4, A8K5J8, B4DPQ0, B4E1B0, D3DUT5, F5GWL0, F5H1N6, F5H1V0, F5H2D0, F5H3A3, F5H3N3, F5H6Y3, H0YFL7, P00736, Q3UZ09, Q53HT9, Q53HU9, Q566I6, Q8CFG9, Q8CG16, Q8CH29, Q9CTX0, Q9NZP8	C1R	Complement C1r subcomponent (EC 3.4.21.41) (Complement component 1 subcomponent r) [Cleaved into: Complement C1r subcomponent heavy chain; Complement C1r subcomponent light chain]	17.305	High	9	11	9	FALSE	TRUE	FALSE	4 v 4	0.720232	0.00160424	2.79473	4 v 4	0.734442	0.00398811	2.39923
P02462	A0A0A0U994, A0A1B0GRC0, A0A1B0GSI7, A0A3B3ISV3, A0A3B3ITG7, A0A6G9EL94, A5PKV2, A7MBN3, A9LSU1, B4DFF0, F7CK55, P02462, P02463, P29400, P70165, Q3TP61, Q59F15, Q61436, Q63ZW6, Q80V57, Q8BNS7, Q9ESQ2	COL4A1	Collagen alpha-1(IV) chain [Cleaved into: Arresten]	9.46675	High	9	23	9	FALSE	TRUE	FALSE	4 v 4	0.373936	0.0900772	1.04539	4 v 4	0.399394	0.106638	0.972087
P07093	A0A024R498, A0A087WQ70, A0A087WQM1, A2RSF9, B4DMR3, C9JN98, P07093, Q07235, Q3TWH7, Q4FJU1, Q9D1E7	SERPINE2	Glia-derived nexin (GDN) (Peptidase inhibitor 7) (PI-7) (Protease nexin 1) (PN-1) (Protease nexin I) (Serpin E2)	22.6131	High	9	13	9	FALSE	TRUE	FALSE	4 v 4	0.288634	0.469297	0.328552	4 v 4	0.383055	0.304941	0.515784
P02768	A0A087WWT3, A0A0C4DGB6, A8K9P0, B2RBS8, B4DPP6, B4DPR2, B7WNR0, C9JKR2, D6RHD5, F6KPG5, H0YA55, P02768, Q56G89	ALB	Albumin	13.6289	High	9	32	4	FALSE	TRUE	TRUE	4 v 4	0.187308	0.155963	0.806978	4 v 4	0.120434	0.395263	0.403114
Q14624	B2RMS9, B7Z544, B7ZKJ8, H7C0L5, Q14624	ITIH4	Inter-alpha-trypsin inhibitor heavy chain H4 (ITI heavy chain H4) (ITI-HC4) (Inter-alpha-inhibitor heavy chain 4) (Inter-alpha-trypsin inhibitor family heavy chain-related protein) (IHRP) (Plasma kallikrein sensitive glycoprotein 120) (Gp120) (PK-120) [Cleaved into: 70 kDa inter-alpha-trypsin inhibitor heavy chain H4; 35 kDa inter-alpha-trypsin inhibitor heavy chain H4]	14.1936	High	9	39	9	FALSE	TRUE	FALSE	4 v 4	-0.134892	0.323072	0.490701	4 v 4	-0.112929	0.582169	0.234951
A0A0S2Z4I4	A0A024R4K5, A0A087WWU8, A0A0S2Z4G4, A0A0S2Z4G8, A0A0S2Z4I4, A0A494C0G0, B2RDE1, B4DQ80, B4DWT5, D3Z2H9, D3Z6I8, D6R904, E9Q7Q3, Q3TJ53, Q58E70, Q5HYB6, Q5VU61, Q8C7C3, Q8NAG3, Q8NI98	TPM3	Tropomyosin 3 isoform 3 (Fragment)	33.871	High	9	24	3	TRUE	TRUE	FALSE	4 v 4	-0.0807716	0.687636	0.162641	4 v 4	-0.149283	0.578843	0.237439
P07195	A0A0N4SVV8, A0A3B3IS95, A0A5F9ZHM4, A8MW50, C9J7H8, D3Z7F0, F5H793, P07195, P16125, Q5M8R7	LDHB	L-lactate dehydrogenase B chain (LDH-B) (EC 1.1.1.27) (LDH heart subunit) (LDH-H) (Renal carcinoma antigen NY-REN-46)	33.5329	High	9	20	8	FALSE	TRUE	FALSE	4 v 4	-0.104159	0.476758	0.321702	4 v 4	-0.151208	0.478102	0.32048
P50454	A0A140LHK0, A0A140LHR4, A8K259, B4DN87, E9PIG2, E9PJH8, E9PK86, E9PKH2, E9PLA6, E9PMI5, E9PNX1, E9PPV6, E9PQ34, E9PR70, E9PRS3, H0YEP8, P19324, P50454, Q3TJK3, Q3TMD2, Q3TWG9, Q8BV87, Q8BVU9, Q9NPA9	SERPINH1	Serpin H1 (47 kDa heat shock protein) (Arsenic-transactivated protein 3) (AsTP3) (Cell proliferation-inducing gene 14 protein) (Collagen-binding protein) (Colligin) (Rheumatoid arthritis-related antigen RA-A47)	24.4019	High	9	16	9	FALSE	TRUE	FALSE	4 v 4	-0.153835	0.299624	0.523424	4 v 4	-0.206866	0.359761	0.443986
B3KML9	A0A075B724, A0A183YE00, B3KML9, Q3ZCM7, Q96HX0, Q9CRT0	TUBD1	Delta-tubulin (Tubulin delta chain)	29.9748	High	9	13	3	FALSE	TRUE	FALSE	2 v 2	-0.387346	0.576894	0.238904	2 v 2	-0.250167	0.757737	0.120482
P19338	B3KM80, B3KTP9, C9J1H7, C9JLB1, C9JWL1, C9JYW2, H7BY16, P09405, P19338, Q3TGR3, Q3TL52, Q3TT41, Q6ZS99, Q8CD23, Q8CE30, Q9BQ02, Q9CT46	NCL	Nucleolin (Protein C23)	14.0845	High	9	17	9	FALSE	TRUE	FALSE	4 v 4	-0.205768	0.211206	0.675294	4 v 4	-0.293242	0.307656	0.511935
V9HW88	A0A0F7WAP3, A0A142IK94, A0A142IKA1, B2MWM9, B4DHR1, B4E2Y9, K7EJB9, K7EL50, Q3UWP8, Q53G71, V9HW88	HEL-S-99n	Calreticulin	29.4964	High	9	15	9	FALSE	TRUE	FALSE	4 v 4	-0.216123	0.146114	0.835307	4 v 4	-0.38508	0.0242905	1.61456
Q01995	A0A1L1STN8, C9J5W6, E9PJ32, H0YCU9, P37804, Q01995, Q53GC9, Q59FA5, Q6FI52, Q7Z517, Q9D6K2, Q9R1Q8, Q9UI15	TAGLN	Transgelin (22 kDa actin-binding protein) (Protein WS3-10) (Smooth muscle protein 22-alpha) (SM22-alpha)	47.2637	High	9	21	9	FALSE	TRUE	FALSE	4 v 4	-0.417957	0.191334	0.718208	4 v 4	-0.599691	0.0726348	1.13886
B7Z747	B7Z747, B7Z7V0, B7Z8A9, Q9Y354	MMP9	cDNA FLJ51120, highly similar to Matrix metalloproteinase-9	14.3098	High	8	11	2	FALSE	TRUE	FALSE	4 v 4	0.950826	0.0598519	1.22292	4 v 4	1.37459	0.0411812	1.3853
P51884	P51884, P51885, Q05443, Q53FV4	LUM	Lumican (Keratan sulfate proteoglycan lumican) (KSPG lumican)	32.5444	High	8	17	8	FALSE	TRUE	FALSE	4 v 4	0.807208	0.119101	0.924086	4 v 4	0.86866	0.189516	0.722354
O00469	B4DHG3, C9JXZ0, E7ETU9, E9Q718, O00469, Q3U055, Q96AR9, Q9R0B9	PLOD2	Procollagen-lysine,2-oxoglutarate 5-dioxygenase 2 (EC 1.14.11.4) (Lysyl hydroxylase 2) (LH2)	13.0258	High	8	8	8	FALSE	TRUE	FALSE	2 v 2	0.438031	0.313721	0.503456	2 v 2	0.231546	0.682727	0.165753
P19022	C9J126, C9J8J8, C9JMH2, D3YYT0, P15116, P19022, Q3UIC2, Q8BSI9	CDH2	Cadherin-2 (CDw325) (Neural cadherin) (N-cadherin) (CD antigen CD325)	10.3753	High	8	14	8	FALSE	TRUE	FALSE	4 v 4	0.294226	0.0225999	1.64589	4 v 4	0.226694	0.108073	0.966284
P07602	A0A0J9YXB8, B2RUD7, B4DEK5, B4DRB7, C9JIZ6, E9PZ00, J3QPG5, K3W4L3, P07602, Q3TID4, Q3TIT5, Q3TKB2, Q3TKK3, Q3TWE9, Q3TWF9, Q3TWL8, Q3TWM9, Q3TXJ0, Q3TXP9, Q3U5W2, Q3U825, Q3U897, Q3U8C4, Q3UAS4, Q3UE29, Q3UFE8, Q53FJ5, Q59EN5, Q5BJH1, Q8BFQ1	PSAP	Prosaposin (Proactivator polypeptide) [Cleaved into: Saposin-A (Protein A); Saposin-B-Val; Saposin-B (Cerebroside sulfate activator) (CSAct) (Dispersin) (Sphingolipid activator protein 1) (SAP-1) (Sulfatide/GM1 activator); Saposin-C (A1 activator) (Co-beta-glucosidase) (Glucosylceramidase activator) (Sphingolipid activator protein 2) (SAP-2); Saposin-D (Component C) (Protein C)]	14.1221	High	8	12	8	FALSE	TRUE	FALSE	4 v 4	-0.116761	0.427718	0.368843	4 v 4	0.0295558	0.855328	0.0678672
Q15149	Q15149	PLEC	Plectin (PCN) (PLTN) (Hemidesmosomal protein 1) (HD1) (Plectin-1)	1.94278	High	8	9	2	FALSE	TRUE	FALSE	4 v 4	-0.0859688	0.711781	0.147654	4 v 4	0.010989	0.974218	0.011344
Q6LAM1	Q6LAM1	CF1	Heavy chain of factor I (Fragment)	27.4143	High	8	18	1	FALSE	TRUE	FALSE	4 v 4	0.0768989	0.384343	0.415281	4 v 4	-0.017172	0.76111	0.118553
Q06830	A0A0A0MRQ5, A0A0A0MSI0, B1AXW4, B1AXW5, B1AXW6, B1AZS9, B2R4P2, H7C3T4, O08807, P35700, Q06830, Q13162, Q3U9J9	PRDX1	Peroxiredoxin-1 (EC 1.11.1.24) (Natural killer cell-enhancing factor A) (NKEF-A) (Proliferation-associated gene protein) (PAG) (Thioredoxin peroxidase 2) (Thioredoxin-dependent peroxide reductase 2) (Thioredoxin-dependent peroxiredoxin 1)	36.1809	High	8	16	7	FALSE	TRUE	TRUE	4 v 4	-0.0797428	0.479531	0.319184	4 v 4	-0.0935795	0.643106	0.191717
P43277	A3R0T7, A3R0T8, B2R984, P15864, P43274, P43277, Q3U292, Q3UXH2, Q4VB24	H1-3	Histone H1.3 (H1 VAR.4) (H1d)	29.8642	High	8	16	2	TRUE	TRUE	FALSE	4 v 4	-0.166489	0.549652	0.259912	4 v 4	-0.0974883	0.653647	0.184656
A0A140VK07	A0A140VK07, B4DLZ4, D6RF19, E9PWE8, H0YBT4, Q14195, Q3TAS8, Q3TT92, Q62188, Q6DEN2, Q71H74, Q8IXW6	DLZ4	Testicular secretory protein Li 7	14.1813	High	8	9	7	FALSE	TRUE	FALSE	4 v 4	-0.107808	0.440311	0.35624	4 v 4	-0.10015	0.658193	0.181647
P16402	P16402	H1-3	Histone H1.3 (Histone H1c) (Histone H1s-2)	29.8643	High	8	12	3	FALSE	TRUE	FALSE	4 v 4	0.0614479	0.847866	0.0716727	4 v 4	-0.102856	0.788965	0.102942
P20029	B4DEF7, P20029, Q3TI47, Q3TKF8, Q3TUS2, Q3TWF2, Q3U6V3, Q3U7T8, Q3U9G2, Q3UEM8, Q9DC41, V9HWB4	Hspa5	Endoplasmic reticulum chaperone BiP (EC 3.6.4.10) (78 kDa glucose-regulated protein) (GRP-78) (Binding-immunoglobulin protein) (BiP) (Heat shock protein 70 family protein 5) (HSP70 family protein 5) (Heat shock protein family A member 5) (Immunoglobulin heavy chain-binding protein)	16.7939	High	8	13	5	TRUE	TRUE	FALSE	4 v 4	-0.0656101	0.720496	0.142369	4 v 4	-0.152962	0.320627	0.494
P80723	P80723, U3KQP0	BASP1	Brain acid soluble protein 1 (22 kDa neuronal tissue-enriched acidic protein) (Neuronal axonal membrane protein NAP-22)	51.5419	High	8	15	8	FALSE	TRUE	FALSE	4 v 4	-0.074619	0.617887	0.209091	4 v 4	-0.177127	0.52413	0.280561
P62937	A0A075B767, A0A0B4J2A2, A0A0H2UH34, A0A1L1SST0, A8K486, B2RE56, B2RXF3, B4DM82, C9J5S7, F5H284, F8WE65, P0DN26, P0DN37, P62937, Q3TE63, Q3UAJ1, Q5SVY2, Q9CZK9, Q9Y536, V9GX31, V9GXC1	PPIA	Peptidyl-prolyl cis-trans isomerase A (PPIase A) (EC 5.2.1.8) (Cyclophilin A) (Cyclosporin A-binding protein) (Rotamase A) [Cleaved into: Peptidyl-prolyl cis-trans isomerase A, N-terminally processed]	41.8182	High	8	22	7	FALSE	TRUE	TRUE	4 v 4	-0.0832222	0.66841	0.174957	4 v 4	-0.1849	0.541263	0.266592
P10126	A0A087WV01, A0A087WVQ9, A0A2R8Y488, A0A2R8Y660, A0A2R8YDN5, A0A2U3TZH3, A0A4D5RA40, A0A4D5RA52, A0A4D5RA53, A0A4D5RA59, A0A4D5RA61, A0A4D5RA69, A0A4D5RA74, A0A4D5RA76, A0A4D5RA91, A0A4D5RA98, A0A4D5RAA6, A0A4D5RAA9, A0A4D5RAB0, A0A4D5RAB4, A0A4D5RAB6, A0A4D5RAB8, A0A4D5RAC3, A0A4D5RAC7, A0A4D5RAC9, A0A4D5RAE1, A0A4D5RAE2, A0A4D5RAF1, A0A4D5RAN2, A0A4D5RAR2, A0A4D5RBD4, A0A4D5RBE6, A0A4D5RBG5, A0A…	Eef1a1	Elongation factor 1-alpha 1 (EF-1-alpha-1) (Elongation factor Tu) (EF-Tu) (Eukaryotic elongation factor 1 A-1) (eEF1A-1)	16.6667	High	8	16	8	TRUE	TRUE	FALSE	4 v 4	-0.176153	0.367692	0.434516	4 v 4	-0.190973	0.345811	0.461161
V9HWF4	A0A140VJR3, B4DHB3, B4DHM5, B4DWQ3, B4E1H9, E9PZ22, G3X8W1, P09041, P09411, Q14DS2, Q9DA96, S4R2M7, V9HW85, V9HWF4	HEL-S-68p	Phosphoglycerate kinase (EC 2.7.2.3)	23.5012	High	8	17	8	FALSE	TRUE	FALSE	4 v 4	-0.154193	0.389673	0.4093	4 v 4	-0.198865	0.55295	0.257314
P18206	A0A024QZN4, A0A384NYN5, B3KXA2, B4DKC9, B4DTM7, B4E3Q9, P18206, Q64727	VCL	Vinculin (Metavinculin) (MV)	7.31922	High	8	13	8	FALSE	TRUE	FALSE	4 v 4	-0.235335	0.158795	0.799163	4 v 4	-0.272734	0.279482	0.553647
P16403	P16403	H1-2	Histone H1.2 (Histone H1c) (Histone H1d) (Histone H1s-1)	30.9859	High	8	14	2	FALSE	TRUE	FALSE	2 v 2	-0.247075	0.227324	0.643354	2 v 2	-0.413638	0.0386488	1.41286
P10853	A0A024QZZ7, A0JLV3, A8K9J7, B4DR52, I6L9F7, O60814, P10853, P57053, P62807, Q0D2M2, Q64475, Q64478, Q64525, Q8C622, Q8CBB6, Q8CGP1, Q8CGP2, Q8VEE3, Q921L4, Q93079, Q99877, Q99879, Q99880, U3KQK0	H2bc7	Histone H2B type 1-F/J/L (H2B 291A)	52.3809	High	8	29	2	TRUE	TRUE	FALSE	4 v 4	-0.356387	0.233518	0.63168	4 v 4	-0.501941	0.118989	0.924495
Q9Y4K0	B4DDQ4, E5RFY0, E5RHH3, H0YAP6, H0YAR1, P58022, Q5PR71, Q9Y4K0, W6I206, W8QRJ0	LOXL2	Lysyl oxidase homolog 2 (EC 1.4.3.13) (Lysyl oxidase-like protein 2) (Lysyl oxidase-related protein 2) (Lysyl oxidase-related protein WS9-14)	9.68992	High	7	12	7	FALSE	TRUE	FALSE	4 v 4	0.641457	0.00173355	2.76106	4 v 4	0.778463	0.0103603	1.98463
Q13308	B7Z471, C9J9E8, F8WDG7, H7C5L0, Q13308, Q3V2W2, Q59FV9, Q86X91, Q8BKG3	PTK7	Inactive tyrosine-protein kinase 7 (Colon carcinoma kinase 4) (CCK-4) (Protein-tyrosine kinase 7) (Pseudo tyrosine kinase receptor 7) (Tyrosine-protein kinase-like 7)	8.50467	High	7	16	7	FALSE	TRUE	FALSE	4 v 4	0.0757745	0.25154	0.599392	4 v 4	0.13387	0.333688	0.47666
P15311	B2R6J2, B7Z437, B7Z5V2, E7EQR4, P15311, Q6NUR7, V9HW42	EZR	Ezrin (Cytovillin) (Villin-2) (p81)	8.70307	High	7	15	1	FALSE	TRUE	FALSE	4 v 4	-0.0231711	0.914824	0.0386624	4 v 4	0.0942533	0.662328	0.178927
A5PL27	A5PL27, A8K5A4, B3KTA8, B7Z5Q2, E9PFZ2, E9PZD8, ENSEMBL:ENSBTAP00000031900, G3X8Q5, G3X9T8, H7C5N5, H7C5R1, Q1L857, Q61147	CP	CP protein (Ceruloplasmin (Ferroxidase)) (Ceruloplasmin (Ferroxidase), isoform CRA_a)	9.29577	High	7	9	7	FALSE	TRUE	FALSE	4 v 4	0.169803	0.210364	0.677029	4 v 4	0.0533875	0.494411	0.305912
P29966	P29966, Q05C82, Q6NVI1	MARCKS	Myristoylated alanine-rich C-kinase substrate (MARCKS) (Protein kinase C substrate, 80 kDa protein, light chain) (80K-L protein) (PKCSL)	34.0361	High	7	18	7	FALSE	TRUE	FALSE	4 v 4	0.00297315	0.980661	0.00848115	4 v 4	0.04615	0.834912	0.0783591
Q16555	A0A1C7CYX9, A9CQZ2, E5RFU4, O08553, Q16555, Q53ET2, Q59GB4, Q86U75, Q8NAN9	DPYSL2	Dihydropyrimidinase-related protein 2 (DRP-2) (Collapsin response mediator protein 2) (CRMP-2) (N2A3) (Unc-33-like phosphoprotein 2) (ULIP-2)	15.2098	High	7	9	6	FALSE	TRUE	FALSE	4 v 4	-0.213269	0.0934423	1.02946	4 v 4	-0.0286279	0.864271	0.06335
P01857	A0A0A0MS07, A0A0A0MS08, A0A0M3KKW6, A0A4P8J3Z7, A0A5C2GME4, A0A5C2GWT2, A4F255, A8K008, P01857, P0DOX5, Q5EFE5, Q6GMX6, Q6MZQ6, Q6MZV7, Q6N089, Q6N094, Q6N095, Q6N096, Q6N097, Q6PYX1, Q6ZP87, Q7Z351, Q86TT2, Q9Y509, S6AWD9, S6AWF0, S6AWG0, S6B291, S6B2A6, S6B2B6, S6BAM6, S6BAN1, S6BAP0, S6BAP4, S6BAQ4, S6BGD4, S6BGE0, S6BGE5, S6C4Q7, S6C4R2, S6C4S0, S6C4S4, V9HW68	IGHG1	Immunoglobulin heavy constant gamma 1 (Ig gamma-1 chain C region) (Ig gamma-1 chain C region EU) (Ig gamma-1 chain C region KOL) (Ig gamma-1 chain C region NIE)	25.7576	High	7	26	5	FALSE	TRUE	FALSE	4 v 4	-0.10452	0.19992	0.699143	4 v 4	-0.142477	0.0642565	1.19208
P00338	A0A1B0GQX5, A0A1B0GRE9, A0A1B0GSL7, A0A1B0GSR2, A0A1B0GSR9, A0A1B0GSX0, A0A1B0GT41, B4DJI1, D3YVR7, D3YZE4, D3YZQ9, F5GWW2, F5GXC7, F5GXH2, F5GXU1, F5GXY2, F5GYU2, F5GZQ4, F5H5J4, F5H6W8, F5H8H6, P00338, P00342, P06151, Q3TCI7, Q3THB4, Q3TI99, Q3UDU4, Q3UIC3, Q64483, Q6NXW3, Q99K20	LDHA	L-lactate dehydrogenase A chain (LDH-A) (EC 1.1.1.27) (Cell proliferation-inducing gene 19 protein) (LDH muscle subunit) (LDH-M) (Renal carcinoma antigen NY-REN-59)	22.8916	High	7	17	6	FALSE	TRUE	FALSE	4 v 4	-0.215279	0.168504	0.77339	4 v 4	-0.158431	0.393044	0.405558
P16949	A0A140VJW2, A2A2D0, B5BU83, B7Z4K3, B7Z4N6, D3Z1Z8, D3Z5N2, E5RGX5, P16949, P54227, P55821, Q59G27, Q8C2H3, Q91XT3, Q96CE4, Q9CXQ8, Q9CYU5, Q9CZ46, Q9DCP3	STMN1	Stathmin (Leukemia-associated phosphoprotein p18) (Metablastin) (Oncoprotein 18) (Op18) (Phosphoprotein p19) (pp19) (Prosolin) (Protein Pr22) (pp17)	40.9396	High	7	11	7	FALSE	TRUE	FALSE	4 v 4	-0.104826	0.42962	0.366915	4 v 4	-0.164974	0.487936	0.311637
A0A0S2Z2Z6	A0A0S2Z2Z6, A0A0S2Z301, A0A0S2Z377, A8K3Q7, B7Z582, E5RFF0, E5RI05, E5RIU8, E5RJF5, E5RJR0, E5RK63, E5RK69, E7EMC6, F8WIT2, H0YC77, P14824, Q3TUI1, Q3UDK4, Q3UI56, Q3V2Z4, Q6ZP35, Q8CEX0, Q99JX6	ANXA6	Annexin (Fragment)	12.3328	High	7	10	7	FALSE	TRUE	FALSE	4 v 4	-0.293859	0.0633093	1.19853	4 v 4	-0.208035	0.248552	0.604582
A0A384NPH9	A0A024R4D5, A0A384NPH9, C9J4Y6, H7BZE9, H7BZL4, H7C024, H7C410, Q53EX3, Q59GI7, Q9QZF2	GPC1	Glypican-1 (Secreted glypican-1)	16.3082	High	7	10	7	FALSE	TRUE	FALSE	4 v 4	-0.0793551	0.594665	0.225728	4 v 4	-0.266002	0.126396	0.898267
O88569	A0A024RA28, A0A087WUI2, A0A0N4SUM2, A0A384NL58, B7ZP22, I6L957, O88569, P22626	Hnrnpa2b1	Heterogeneous nuclear ribonucleoproteins A2/B1 (hnRNP A2/B1)	21.2465	High	7	16	6	TRUE	TRUE	FALSE	4 v 4	-0.226838	0.138364	0.858976	4 v 4	-0.285771	0.320693	0.493911
P23527	P06899, P23527, P33778, Q16778, Q64524, Q6DN03, Q6DRA6, Q8N257, Q9D2U9	H2BC17	Histone H2B type 1-O (H2B-clustered histone 17) (Histone H2B.2) (Histone H2B.n) (H2B/n)	51.5873	High	7	24	1	TRUE	TRUE	FALSE	2 v 2	-0.543819	0.163722	0.785893	2 v 2	-0.541673	0.249126	0.603582
Q02809	A0A087WZG4, A0A2X0SSI0, A0A3B3IPE9, A0A590UK10, A8Y5E6, B2R5M9, B4DGN8, B4DHT1, D6W646, F6WNR1, M0QZS0, Q02809, Q3TZN4, Q3UE11, Q5JXB7, Q5JXB8, Q6ZSZ5, Q91Z26, Q9R0E2	PLOD1	Procollagen-lysine,2-oxoglutarate 5-dioxygenase 1 (EC 1.14.11.4) (Lysyl hydroxylase 1) (LH1)	9.0784	High	6	9	6	FALSE	TRUE	FALSE	4 v 4	0.16778	0.030541	1.51512	4 v 4	0.3691	0.205549	0.687085
A7L3I8	A7L3I8, B3KRT8, B3KSR2, B4E3S4, E7EN65, E7ENM0, E7ENW7, E7EQH8, E7ETP7, E7EWS8, G3V0G6, G5E950, P15502, Q6ZUN2, Q8NBI4	ELN	Elastin (Tropoelastin)	14.531	High	6	11	6	FALSE	TRUE	FALSE	4 v 4	0.222116	0.0737134	1.13245	4 v 4	0.146805	0.478523	0.320097
Q5U058	Q5U058	GAP43	Axonal membrane protein GAP-43 (Growth-associated protein 43) (Neuromodulin)	30.2521	High	6	9	6	FALSE	TRUE	FALSE	4 v 4	-0.0129854	0.898533	0.0464658	4 v 4	0.0621455	0.795725	0.099237
Q9Y490	A0A1B0GVU7, A0A1L1SQ51, A0A1L1SQP9, A0A1L1SRI1, A0A1S5UZ07, B2RY15, E9PUM4, F6SX70, G1UI21, H0YMT1, P26039, Q0V930, Q3TBC3, Q3UHS6, Q68FD6, Q6PB69, Q71LX4, Q80TM2, Q8CDM9, Q8CHG4, Q9CS79, Q9Y490, Q9Y4G6	TLN1	Talin-1	3.14837	High	6	9	6	FALSE	TRUE	FALSE	4 v 4	0.148149	0.678976	0.168146	4 v 4	0.0504443	0.855633	0.0677127
P55058	B3KUE5, P55058, Q53H91	PLTP	Phospholipid transfer protein (Lipid transfer protein II)	16.8357	High	6	12	6	FALSE	TRUE	FALSE	4 v 4	0.127987	0.263221	0.579679	4 v 4	0.039605	0.79162	0.101483
P13639	A2AH85, A8KAP3, B3KX19, B4DMC6, B4DPU3, B4DRE8, B4DZB1, G3UXK8, G3UZ34, K7EJ74, K7EP67, M0R0I6, P13639, P58252, Q15029, Q3TJZ1, Q3TK17, Q3TLB1, Q3TMY8, Q3TPG2, Q3TSK4, Q3TW58, Q3TWX1, Q3TX47, Q3U5Q3, Q3UBL9, Q3UDC8, Q3UMI7, Q3UZ14, Q543F1, Q61509, Q6A0E3, Q6IBM8, Q6P9L9, Q6PK56, Q6W6M8, Q7TMX4, Q8BMA8, Q8C153, Q8IXJ3, Q8TA90, Q99LT6	EEF2	Elongation factor 2 (EF-2)	7.57576	High	6	10	6	FALSE	TRUE	FALSE	4 v 4	-0.0761922	0.578701	0.237546	4 v 4	0.027815	0.804404	0.094526
P02458	P02458	COL2A1	Collagen alpha-1(II) chain (Alpha-1 type II collagen) [Cleaved into: Collagen alpha-1(II) chain; Chondrocalcin]	4.90921	High	6	17	1	FALSE	TRUE	FALSE	4 v 4	0.155784	0.293803	0.531944	4 v 4	0.0258358	0.834173	0.0787436
P24593	C9JXX4, P24593, Q3TT49, Q3UQV0	IGFBP5	Insulin-like growth factor-binding protein 5 (IBP-5) (IGF-binding protein 5) (IGFBP-5)	28.6765	High	6	17	6	FALSE	TRUE	FALSE	4 v 4	-0.0165338	0.910252	0.0408383	4 v 4	-0.0132279	0.917405	0.037439
P23284	P23284, P24369, Q6ZQM2, V9HWC6	PPIB	Peptidyl-prolyl cis-trans isomerase B (PPIase B) (EC 5.2.1.8) (CYP-S1) (Cyclophilin B) (Rotamase B) (S-cyclophilin) (SCYLP)	24.0741	High	6	13	5	FALSE	TRUE	FALSE	4 v 4	0.033843	0.852587	0.0692615	4 v 4	-0.036585	0.7403	0.130592
P07737	I3L3D5, J3QMC2, K7EJ44, P02584, P07737, Q3U7V7, Q5SX49, Q5SX50, Q8CEH8	PFN1	Profilin-1 (Epididymis tissue protein Li 184a) (Profilin I)	49.2857	High	6	12	6	FALSE	TRUE	FALSE	4 v 4	-0.118505	0.381788	0.418178	4 v 4	-0.130588	0.574347	0.240826
P04083	A0A494BBD8, A0A4D5RA86, A0A4D5RA95, A0A4D5RAA2, A0A4D5RAA5, A0A4D5RAB7, A0A4D5RAD4, A0A4D5RAD9, A0A4D5RAG0, A0A4D5RAH0, A0A4D5RAH1, A0A4D5RAH8, A0A4D5RAI2, A0A4D5RAI5, A0A4D5RAJ5, A0A4D5RAS2, A0A4D5RAU4, A0A4D5RBH8, A0A4D5RBK2, A0A4D5RBL6, A0A4D5RBR8, A0A4D5RBT3, B4DL19, B7STB7, P04083, Q3U5N9, Q3US43, Q4FJV4, Q4FK88, Q5T3N0, Q5T3N1	ANXA1	Annexin A1 (Annexin I) (Annexin-1) (Calpactin II) (Calpactin-2) (Chromobindin-9) (Lipocortin I) (Phospholipase A2 inhibitory protein) (p35)	21.6763	High	6	9	6	FALSE	TRUE	FALSE	4 v 4	-0.0563854	0.603156	0.21957	4 v 4	-0.132332	0.273383	0.563229
P07910	A0A0G2JNQ3, A0A0G2JPF8, A0A2I3BQH3, A0A2I3BRM6, A8K9A4, B2R5W2, B2R603, B2RXH8, B3KX96, B4DMJ1, B4DQQ2, B4DSU6, B4DY08, B7ZW38, D3DPI2, G3V251, G3V2D6, G3V2Q1, G3V3K6, G3V4C1, G3V4W0, G3V555, G3V575, G3V576, G3V5V7, O60812, P07910, Q3U6P5, Q569J8, Q6PKD2, Q9Z204	HNRNPC	Heterogeneous nuclear ribonucleoproteins C1/C2 (hnRNP C1/C2)	16.9935	High	6	8	6	FALSE	TRUE	FALSE	4 v 4	-0.12236	0.29948	0.523632	4 v 4	-0.142623	0.217571	0.6624
A0A0S2Z3X8	A0A0S2Z3X8, B4DH24, B4DHX4, B4E070, B7FAU8, P50396	GDI1	Rab GDP dissociation inhibitor (Fragment)	19.0157	High	6	10	4	FALSE	TRUE	FALSE	4 v 4	-0.256419	0.00887968	2.0516	4 v 4	-0.205386	0.273471	0.563088
V9HWE9	A0A087X243, A0A087X2E9, A0A3B6XSH2, A0A494B908, A0A494BAS3, A0A494BAU3, A0A494BAW2, A8MX94, B2C310, C7DJS1, C7DJS2, F6RWR5, K9JA74, P19157, P46425, Q8VC73, V9HWE9	HEL-S-22	GST class-pi (EC 2.5.1.18)	41.9048	High	6	11	6	FALSE	TRUE	TRUE	4 v 4	-0.251862	0.0234681	1.62952	4 v 4	-0.224383	0.385621	0.41384
V9HW74	A0A0A0MSA0, A0A0A0MTS5, A0A0A6YYF2, A0A1W2P884, A0A3B3ITG1, A3KMF2, A6NLJ7, B0YJ32, B2RD14, B3KXK5, D6R956, D6R974, D6RE83, D6RF53, E9QA61, G3X8R8, I7ENE7, K7EIP4, P59759, Q16787, Q3TCH2, Q3UU65, Q3V3K0, Q59HA6, Q5DTZ3, Q61789, Q9R0P9, Q9ULH7, V9HW74	HEL-117	Ubiquitin carboxyl-terminal hydrolase (EC 3.4.19.12)	31.8386	High	6	11	6	FALSE	TRUE	FALSE	4 v 4	-0.315708	0.0329889	1.48163	4 v 4	-0.253081	0.392832	0.405793
P68510	A0A024R1K7, A2IDB2, B2R6N6, P68510, Q9H4N8	Ywhah	14-3-3 protein eta	21.9512	High	6	18	2	TRUE	TRUE	FALSE	4 v 4	-0.174481	0.38078	0.419326	4 v 4	-0.284746	0.225592	0.646677
Q32Q12	B0LAA8, C9K028, E5RHP0, E7ERL0, E9PZF0, F6XY72, J3KPD9, O60361, P15531, P22392, Q01768, Q32Q12, Q5NC79, Q5NC80, Q5NC81, Q8R4B4	NME1-NME2	Nucleoside diphosphate kinase (EC 2.7.4.6)	32.5343	High	6	8	6	FALSE	TRUE	FALSE	4 v 4	-0.301508	0.174976	0.757023	4 v 4	-0.296375	0.225476	0.6469
Q5EBP8	A0A024QZ98, A0A024RAZ7, A0A024RB53, A0A024RC46, A0A2R8Y4L2, B4DP35, B4E0B5, B7ZWG9, F8VTQ5, F8VYN5, F8VZ49, F8W646, F8W6I7, H0YH80, Q0VAC0, Q3TFB1, Q3TIK8, Q3U7F3, Q3UK83, Q5EBP8, Q6IPF2, Q9BSM5	Hnrnpa1	Helix-destabilizing protein (Heterogeneous nuclear ribonucleoprotein A1) (Heterogeneous nuclear ribonucleoprotein A1, N-terminally processed) (hnRNP core protein A1)	19.571	High	6	13	5	TRUE	TRUE	FALSE	4 v 4	-0.168918	0.0344273	1.4631	4 v 4	-0.298444	0.0665409	1.17691
A0A024R4K3	A0A024R4K3, A0A0G2JF23, B3KTM1, G3XAL0, P08249, Q0QF37, Q6FHZ0, Q75MT9	MDH2	Malate dehydrogenase (EC 1.1.1.37)	22.7811	High	6	8	6	FALSE	TRUE	FALSE	4 v 4	-0.306467	0.0582336	1.23483	4 v 4	-0.320956	0.195259	0.709388
A8IP69	A8IP69, B3KNB4, B4DE78, B4DHC4	Ywhag	14-3-3 protein gamma subtype	21.0526	High	6	19	2	TRUE	TRUE	FALSE	4 v 4	-0.316973	0.0406277	1.39118	4 v 4	-0.33678	0.16893	0.772292
P31946	P31946, Q9CQV8	YWHAB	14-3-3 protein beta/alpha (Protein 1054) (Protein kinase C inhibitor protein 1) (KCIP-1) [Cleaved into: 14-3-3 protein beta/alpha, N-terminally processed]	25.2033	High	6	17	1	TRUE	TRUE	FALSE	2 v 2	-0.188738	0.291493	0.535372	2 v 2	-0.343846	0.494907	0.305477
P09341	P09341	CXCL1	Growth-regulated alpha protein (C-X-C motif chemokine 1) (GRO-alpha(1-73)) (Melanoma growth stimulatory activity) (MGSA) (Neutrophil-activating protein 3) (NAP-3) [Cleaved into: GRO-alpha(4-73); GRO-alpha(5-73); GRO-alpha(6-73)]	45.7944	High	5	19	4	FALSE	TRUE	FALSE	4 v 4	1.53606	0.0241747	1.61664	4 v 4	1.93907	0.00979954	2.00879
P01033	B3KQF4, H0Y789, P01033, Q58P21, Q5H9A7, Q5H9B4, Q5H9B5	TIMP1	Metalloproteinase inhibitor 1 (Erythroid-potentiating activity) (EPA) (Fibroblast collagenase inhibitor) (Collagenase inhibitor) (Tissue inhibitor of metalloproteinases 1) (TIMP-1)	32.3671	High	5	17	5	FALSE	TRUE	FALSE	4 v 4	1.03685	0.0450854	1.34596	4 v 4	1.66787	0.0191818	1.71711
P19320	E9PDD2, F8UU18, F8UV74, P19320, Q53FL7	VCAM1	Vascular cell adhesion protein 1 (V-CAM 1) (VCAM-1) (INCAM-100) (CD antigen CD106)	7.03654	High	5	7	5	FALSE	TRUE	FALSE	4 v 4	0.851168	0.0215505	1.66654	4 v 4	0.997936	0.0148211	1.82912
P17936	A6XNC9, A6XND0, A6XND1, B3KPF0, B3KRJ8, B3KRZ1, B3KTQ0, B3KTS0, B3KTS7, B3KVF9, B3KVY6, B3KWK7, B4DN53, B4DP07, C9JMX4, H0Y485, H0Y5K2, P17936, P47878, Q3UR87, Q6ZSD0, Q8BP94	IGFBP3	Insulin-like growth factor-binding protein 3 (IBP-3) (IGF-binding protein 3) (IGFBP-3)	17.8694	High	5	7	5	FALSE	TRUE	FALSE	4 v 4	0.390677	0.148778	0.827461	4 v 4	0.543686	0.108984	0.962637
Q92626	A0A1W2P6L9, B2RX13, C9J4I9, D3Z5M7, H7C1W1, H7C300, Q3UQ28, Q80U60, Q92626	PXDN	Peroxidasin homolog (EC 1.11.1.7) (Melanoma-associated antigen MG50) (Vascular peroxidase 1) (p53-responsive gene 2 protein)	3.65112	High	5	9	5	FALSE	TRUE	FALSE	4 v 4	0.17177	0.251058	0.600226	4 v 4	0.254979	0.10774	0.967625
A0A384MDV8	A0A0S2Z333, A0A348GSH7, A0A384MDV8, A2ATR8, E9KL26, E9PGN7, H0YCA1, H9KV48, P50448, P97290, Q5UGI6	ESSBP	Epididymis secretory sperm binding protein	11.4	High	5	8	5	FALSE	TRUE	FALSE	4 v 4	0.57034	0.164141	0.784783	4 v 4	0.23994	0.0813907	1.08943
A0A024QZM9	A0A024QZM9, B2R7F2, B4DNJ4, E7ET40, Q59GZ8, Q5PY49	PLAU	Urokinase-type plasminogen activator (EC 3.4.21.73) (Urokinase-type plasminogen activator chain B) (Urokinase-type plasminogen activator long chain A) (Urokinase-type plasminogen activator short chain A)	12.529	High	5	9	5	FALSE	TRUE	FALSE	4 v 4	0.284736	0.0705819	1.15131	4 v 4	0.133479	0.301166	0.521194
P23142	B2CQD6, ENSEMBL:ENSBTAP00000016046, P23142, Q3TWK8, Q8NBH6	FBLN1	Fibulin-1 (FIBL-1)	8.3926	High	5	7	2	FALSE	TRUE	FALSE	4 v 4	-0.0175083	0.848956	0.0711148	4 v 4	0.0754157	0.250958	0.600399
B1AHL2	A2AKB4, B1AHL2, B2RY18, B4DUV1, Q5SYB0	FBLN1	Fibulin-1	9.01526	High	5	8	2	FALSE	TRUE	FALSE	4 v 4	-0.0685628	0.401978	0.395798	4 v 4	0.0608583	0.800509	0.0966337
Q12906	A0A0S2Z5K8, A0A1L1SQ69, A0A1L1SR62, A0A1L1SSU8, A0A1L1ST48, A0A1L1STE4, A8K590, B4DDF3, B4DFG4, F4ZW64, F4ZW65, F4ZW66, K7EJ09, K7EKJ9, K7EKY0, K7EM82, K7ENK6, K7EQ75, K7EQR9, K7ER69, K7ERM6, Q12906, Q3UD30, Q45VK5, Q45VK6, Q59GP7, Q91WM1, Q9Z1X4, V9HWK4	ILF3	Interleukin enhancer-binding factor 3 (Double-stranded RNA-binding protein 76) (DRBP76) (M-phase phosphoprotein 4) (MPP4) (Nuclear factor associated with dsRNA) (NFAR) (Nuclear factor of activated T-cells 90 kDa) (NF-AT-90) (Translational control protein 80) (TCP80)	7.15884	High	5	7	5	FALSE	TRUE	FALSE	4 v 4	-0.0735074	0.711488	0.147833	4 v 4	0.0374422	0.879709	0.0556609
Q6N092	Q6N092, Q6ZW64, Q96DK0	n/a	Uncharacterized protein DKFZp686K18196 (Fragment)	10.9827	High	5	10	1	FALSE	TRUE	FALSE	4 v 4	-0.00675432	0.927649	0.0326165	4 v 4	-0.01703	0.885199	0.0529593
A0A140VJI7	A0A140VJI7, B7ZAS5, C8CHS3		Testicular tissue protein Li 61	9.44444	High	5	7	5	FALSE	TRUE	FALSE	4 v 4	0.00854442	0.911747	0.0401257	4 v 4	-0.0664301	0.645067	0.190395
P0DMV9	A0A0G2JIW1, A0A1U9X7W4, A1E2B8, B3KTT5, B4DFN9, B4DI39, B4DNT8, B4DNX1, B4DVU9, B4DWK5, B4E1S9, B4E1T6, B4E388, O88688, P0DMV9, P17879, Q3TAI8, Q59EJ3, Q61696, Q61698, V9GZ37	HSPA1B	Heat shock 70 kDa protein 1B (Heat shock 70 kDa protein 2) (HSP70-2) (HSP70.2)	7.33229	High	5	11	1	TRUE	TRUE	FALSE	2 v 2	-0.170861	0.288605	0.539696	2 v 2	-0.0780335	0.641492	0.192809
P01876	A0A0G2JMB2, A0A286YEY1, A0A286YEY5, P01876, P01877, Q6MZV6, Q6MZW0, Q6MZX9, Q6N041, Q6N090, Q6N091, Q6P089, Q6ZVX0, Q7Z374, Q7Z379, Q8NCL6, Q8WY24, Q96K68, Q9NPP6, Q9UP60	IGHA1	Immunoglobulin heavy constant alpha 1 (Ig alpha-1 chain C region) (Ig alpha-1 chain C region BUR) (Ig alpha-1 chain C region TRO)	16.1473	High	5	10	1	FALSE	TRUE	FALSE	4 v 4	-0.101645	0.151469	0.819677	4 v 4	-0.0969713	0.629835	0.200773
Q99715	A0A087X0A8, B9EJB8, D6RGG3, E9PX70, H0Y4P7, Q60847, Q99715	COL12A1	Collagen alpha-1(XII) chain	1.40385	High	5	6	5	FALSE	TRUE	FALSE	4 v 4	-0.141706	0.0694228	1.1585	4 v 4	-0.11159	0.145585	0.836884
Q8TCD0	A0A075B5K8, A0A075B5N0, A0A075B6P5, A0A075B6S2, A0A075B6S6, A0A087WW87, A0A087X0Q4, A0A097PUD0, A0A097PUG4, A0A0A0MRZ7, A0A0B4J1I0, A0A0D5ZY64, A0A0G2JDE5, A0A109PS54, A0A125T906, A0A125T908, A0A140T8M0, A0A140T8M9, A0A140T8N1, A0A1W6IYK2, A0A1W6IYL0, A0A2S0DFH2, A0A2S0DFH3, A0A2S0DFH4, A0A2S0DFI6, A0A4P8J2G1, A0A4P8J4D6, A0A4P8J9P8, A0A5C2FTC6, A0A5C2FTG9, A0A5C2FTK2, A0A5C2FTM7, A0A5C2FUB0, A0A…	n/a	Uncharacterized protein	33.8912	High	5	8	5	TRUE	TRUE	FALSE	4 v 4	-0.177937	0.145812	0.836208	4 v 4	-0.122644	0.472648	0.325462
P35556	D6RJI3, P35556, Q571J3, Q61555	FBN2	Fibrillin-2 [Cleaved into: Fibrillin-2 C-terminal peptide]	1.57967	High	5	7	4	FALSE	TRUE	FALSE	4 v 4	0.0193158	0.884271	0.0534147	4 v 4	-0.128121	0.148891	0.827133
P49747	A0A1D5RM48, A0A1D5RMB8, A1A557, A2VCQ0, A8K3I0, B4DN75, B4DN90, B7Z832, E7ES19, F1MTZ9, G3XAP6, P35443, P49747, Q53FR6, Q8N2R4, Q8VI54, Q9R0G6, Q9Z1T2	COMP	Cartilage oligomeric matrix protein (COMP) (Thrombospondin-5) (TSP5)	10.8322	High	5	9	5	FALSE	TRUE	FALSE	4 v 4	-0.18044	0.0391274	1.40752	4 v 4	-0.158893	0.161391	0.792122
Q9UBP4	B3KS70, B4DI69, B4DID6, E9PHY3, E9PKK9, E9PKW6, F6SYF8, O43532, Q6PQ81, Q8N294, Q9QUN9, Q9UBP4	DKK3	Dickkopf-related protein 3 (Dickkopf-3) (Dkk-3) (hDkk-3)	20.8571	High	5	13	5	FALSE	TRUE	FALSE	4 v 4	-0.167501	0.0341898	1.4661	4 v 4	-0.170946	0.30636	0.513767
Q92688	D3YYE1, D3Z7M9, F6UFG6, O35381, Q3UW32, Q53F35, Q92688, Q9EST5	ANP32B	Acidic leucine-rich nuclear phosphoprotein 32 family member B (Acidic protein rich in leucines) (Putative HLA-DR-associated protein I-2) (PHAPI2) (Silver-stainable protein SSP29)	23.506	High	5	7	2	FALSE	TRUE	FALSE	4 v 4	-0.260398	0.0745849	1.12735	4 v 4	-0.21308	0.232078	0.634366
P00441	A1YYW4, H7BYH4, P00441, P08228, W8Q444, X5CHU1, X5D5A9	SOD1	Superoxide dismutase [Cu-Zn] (EC 1.15.1.1) (Superoxide dismutase 1) (hSod1)	30.5195	High	5	14	5	FALSE	TRUE	TRUE	4 v 4	-0.222442	0.212276	0.6731	4 v 4	-0.258251	0.439574	0.356968
P0DOY2	A0A0B4J231, A0A4E9FSP6, A0A4P8J4D0, A0A5E4, A0A5H1ZRQ4, A0A5H1ZRQ7, A0M8Q6, A0M8Q9, A2NUT2, B9A064, P0CF74, P0CG04, P0DOX8, P0DOY2, Q567P1, Q5CZ94, Q5FWF9, Q6DHW4, Q6GMV7, Q6GMV8, Q6GMW3, Q6GMW4, Q6GMW6, Q6GMX3, Q6GMX4, Q6IN99, Q6IPQ0, Q6NS95, Q6P2J1, Q6P5S3, Q6PIK1, Q6PIQ7, Q6PJG0, Q6PJR7, Q7Z2U7, Q8N355, Q8N5F4, Q8NEJ1, Q8TCJ5, Q96E61, S6AWE6, S6B286, S6B2B0, S6BAN6, S6BAP8, S6BAR0, S6BGD6, S6B…	IGLC2	Immunoglobulin lambda constant 2 (Ig lambda chain C region Kern) (Ig lambda chain C region NIG-64) (Ig lambda chain C region SH) (Ig lambda chain C region X) (Ig lambda-2 chain C region)	62.2642	High	5	18	5	FALSE	TRUE	FALSE	4 v 4	-0.130762	0.371704	0.429803	4 v 4	-0.276117	0.0614598	1.21141
Q60668	A0A024RDB4, A0A024RDF4, A1LU37, B4DTC3, B4E0W4, D6RAF8, D6RF44, E9Q5B6, F6SHF3, F6ZV59, F7A465, G3X9W0, G5E8G0, H0Y8G5, H0YA96, Q12771, Q60668	Hnrnpd	Heterogeneous nuclear ribonucleoprotein D0 (hnRNP D0) (AU-rich element RNA-binding protein 1)	16.338	High	5	10	4	TRUE	TRUE	FALSE	4 v 4	-0.185483	0.224224	0.649318	4 v 4	-0.282431	0.253768	0.595563
P01859	A0A286YEY4, A0A4E9G461, P01859, Q68CN4, Q6MZU6, Q6N093	IGHG2	Immunoglobulin heavy constant gamma 2 (Ig gamma-2 chain C region) (Ig gamma-2 chain C region DOT) (Ig gamma-2 chain C region TIL) (Ig gamma-2 chain C region ZIE)	15.9509	High	5	16	1	TRUE	TRUE	FALSE	4 v 4	-0.101688	0.223704	0.650327	4 v 4	-0.283133	0.0419949	1.3768
P0DP25	A0A1Y7VK66, A0A590UJC0, A0A590UJI2, A8K1M2, B2RDW0, E7EMB3, F8WBR5, G3UX57, G3V226, G3V361, G3V479, M0QZ52, P0DP25, P27482, Q3UKW2, Q96HY3, Q9BRL5, Q9D6P8	CALM3	Calmodulin-3	33.557	High	5	11	5	TRUE	TRUE	FALSE	4 v 4	-0.233635	0.121641	0.914922	4 v 4	-0.297276	0.206343	0.685409
A0A384N6A4	A0A024R3X7, A0A384N6A4, B8ZZ54, B8ZZL8, Q4KL76, Q9JI95, Q9UNM1, S4R3N1	Hsp10	10 kDa heat shock protein, mitochondrial (Chaperonin 10)	41.1765	High	5	7	5	FALSE	TRUE	FALSE	4 v 4	-0.261796	0.0762752	1.11762	4 v 4	-0.297497	0.180575	0.743342
B2R4R0	B2R4R0, Q0VAS5, Q61667, Q6B823	HIST1H4J	Histone H4	50.4854	High	5	15	5	TRUE	TRUE	FALSE	4 v 4	-0.249527	0.185106	0.73258	4 v 4	-0.361774	0.052237	1.28202
A0A384MQX1	A0A0C4DGC5, A0A384MQX1, B4DFR3, D3YUF7, H0YAB0, P48678, Q3BDU5, Q5I6Y5, Q5TCI8, Q8N519, W5X314, W8QEH3	ESSPB	Epididymis secretory sperm binding protein	8.88554	High	5	9	5	FALSE	TRUE	FALSE	4 v 4	-0.357946	0.0888083	1.05155	4 v 4	-0.367651	0.415136	0.381809
P35580	P35580, Q3UH59, Q4KMN4, Q5SV64, Q61879, Q6PB65, Q80T68	MYH10	Myosin-10 (Cellular myosin heavy chain, type B) (Myosin heavy chain 10) (Myosin heavy chain, non-muscle IIb) (Non-muscle myosin heavy chain B) (NMMHC-B) (Non-muscle myosin heavy chain IIb) (NMMHC II-b) (NMMHC-IIB)	3.03644	High	5	5	3	FALSE	TRUE	FALSE	2 v 2	-0.288312	0.446044	0.350622	2 v 2	-0.392687	0.387173	0.412095
A0A024RDA5	A0A024RDA5, C9J4T6	IL8	Multifunctional fusion protein [Includes: Interleukin-8 (IL-8) (C-X-C motif chemokine 8) (Chemokine (C-X-C motif) ligand 8); C-X-C motif chemokine]	38.3838	High	4	21	4	FALSE	TRUE	TRUE	4 v 4	2.63528	0.0167591	1.77575	4 v 4	3.35487	0.00556574	2.25448
P31431	B4E1S6, M1VE83, M1VKI3, M1VRM8, O35988, P31431, Q3UKZ1	SDC4	Syndecan-4 (SYND4) (Amphiglycan) (Ryudocan core protein)	24.7475	High	4	9	4	FALSE	TRUE	FALSE	4 v 4	1.69006	0.0204204	1.68994	4 v 4	2.02864	0.0121833	1.91424
P02778	D3YW23, P02778, Q3U6X5, Q3UAS6, Q3UCV1, Q3UK71, Q548V9	CXCL10	C-X-C motif chemokine 10 (10 kDa interferon gamma-induced protein) (Gamma-IP10) (IP-10) (Small-inducible cytokine B10) [Cleaved into: CXCL10(1-73)]	41.8367	High	4	7	4	FALSE	TRUE	FALSE	4 v 4	1.45028	0.0497778	1.30296	4 v 4	1.85942	0.0288922	1.53922
P19875	P19875	CXCL2	C-X-C motif chemokine 2 (Growth-regulated protein beta) (Gro-beta) (Macrophage inflammatory protein 2-alpha) (MIP2-alpha) [Cleaved into: GRO-beta(5-73) (GRO-beta-T) (Hematopoietic synergistic factor) (HSF) (SB-251353)]	42.9907	High	4	10	2	FALSE	TRUE	FALSE	4 v 4	1.26635	0.0707456	1.1503	4 v 4	1.64513	0.0100174	1.99924
P19876	P19876	CXCL3	C-X-C motif chemokine 3 (GRO-gamma(1-73)) (Growth-regulated protein gamma) (GRO-gamma) (Macrophage inflammatory protein 2-beta) (MIP2-beta) [Cleaved into: GRO-gamma(5-73)]	45.7944	High	4	11	2	FALSE	TRUE	FALSE	4 v 4	1.36486	0.0698333	1.15594	4 v 4	1.61547	0.0365809	1.43675
P09603	A0A024R0A1, B4DTX0, E9PJA2, E9PKP4, E9PQ08, F6MF51, H7BY18, P09603, Q59H07	M-CSF	Macrophage colony-stimulating factor 1 (CSF-1) (M-CSF) (MCSF) (Lanimostim) [Cleaved into: Processed macrophage colony-stimulating factor 1]	5.59567	High	4	6	4	FALSE	TRUE	FALSE	4 v 4	0.630546	0.097011	1.01318	4 v 4	0.867718	0.07031	1.15298
O35375	A8K4G9, B7ZL68, C9JH98, O35375, O60462, Q3U5I8, Q3URT2, Q7Z3T9, Q8BPZ0, Q8K2T3, Q8QZY7, Q96GU8, X5D7M1	Nrp2	Neuropilin-2 (Vascular endothelial cell growth factor 165 receptor 2)	4.51128	High	4	7	4	TRUE	TRUE	FALSE	4 v 4	0.444976	0.0168565	1.77323	4 v 4	0.610703	0.00229418	2.63937
A0A4P2SRN4	A0A0A7C4Z2, A0A0A7C7Q2, A0A0A7C8U5, A0A0A7C997, A0A0G2R166, A0A0K0KR53, A0A0K0KR57, A0A0N7FRR0, A0A0U3BX63, A0A142J247, A0A173ADA9, A0A1C3PHH9, A0A1C3PHY3, A0A1L5LC24, A0A1W1B614, A0A223PYF5, A0A2H4FZ04, A0A2H4RK95, A0A2I6PN87, A0A2I6Q7A6, A0A2I6Q7E2, A0A2I7FSY1, A0A2I8B349, A0A2I8B373, A0A2I8B390, A0A2I8B3D9, A0A2K4X4G5, A0A2L1K3Y8, A0A2U3QLG3, A0A2U3RUC6, A0A2U3RUD5, A0A2U7MWG5, A0A2Z5HT37, A0A…	HLA-B	MHC class I antigen	13.8122	High	4	5	0	FALSE	TRUE	FALSE	4 v 4	0.406641	0.0206178	1.68576	4 v 4	0.411389	0.143803	0.842231
V9HWH2	A0A0S2Z471, B4DP56, G3V461, G3V4N7, H0YJG0, Q04447, V9HW77, V9HWH2	HEL-S-29	Creatine kinase (EC 2.7.3.2)	12.336	High	4	6	4	FALSE	TRUE	FALSE	4 v 4	0.0615157	0.799419	0.0972257	4 v 4	0.176651	0.519001	0.284832
Q04695	B4E2P9, F5GWP8, K7EPJ9, Q04695, Q14666, Q9QWL7	KRT17	Keratin, type I cytoskeletal 17 (39.1) (Cytokeratin-17) (CK-17) (Keratin-17) (K17)	9.49074	High	4	6	2	FALSE	TRUE	TRUE	2 v 2	-0.149112	0.825078	0.0835048	2 v 2	0.13531	0.871187	0.0598886
P28653	A6NLG9, A8K7E0, B3KS75, B4DDN7, B4DDQ2, B4DNL4, B4DQD6, C9JKG1, P21810, P28653, Q3TAF9, Q3UXK8, Q53FI4, Q53HU6, Q6PG76, Q7TMW3, Q8NAB7	Bgn	Biglycan (Bone/cartilage proteoglycan I) (PG-S1)	15.1762	High	4	8	4	TRUE	TRUE	FALSE	4 v 4	0.240688	0.0978553	1.00942	4 v 4	0.125898	0.510944	0.291627
Q8NBJ4	Q8NBJ4	GOLM1	Golgi membrane protein 1 (Golgi membrane protein GP73) (Golgi phosphoprotein 2)	9.97506	High	4	4	4	FALSE	TRUE	FALSE	2 v 2	0.229812	0.0263758	1.57879	2 v 2	0.101726	0.625509	0.203767
A0A0K0K1J1	A0A0K0K1J1	HEL-S-2	Epididymis secretory protein Li 2	36.3014	High	4	10	4	FALSE	TRUE	FALSE	4 v 4	0.108099	0.441025	0.355537	4 v 4	0.0718044	0.59271	0.227158
P55268	P55268, Q15483, Q8N9Q8	LAMB2	Laminin subunit beta-2 (Laminin B1s chain) (Laminin-11 subunit beta) (Laminin-14 subunit beta) (Laminin-15 subunit beta) (Laminin-3 subunit beta) (Laminin-4 subunit beta) (Laminin-7 subunit beta) (Laminin-9 subunit beta) (S-laminin subunit beta) (S-LAM beta)	2.8921	High	4	4	4	FALSE	TRUE	FALSE	2 v 2	-0.0497058	0.811883	0.0905066	2 v 2	0.0305637	0.919503	0.0364468
Q10471	A0A1L7NY41, B7Z462, B7Z6K2, G3V1S6, Q10471, Q3UA32, Q3UM52, Q6PB93	GALNT2	Polypeptide N-acetylgalactosaminyltransferase 2 (EC 2.4.1.41) (Polypeptide GalNAc transferase 2) (GalNAc-T2) (pp-GaNTase 2) (Protein-UDP acetylgalactosaminyltransferase 2) (UDP-GalNAc:polypeptide N-acetylgalactosaminyltransferase 2) [Cleaved into: Polypeptide N-acetylgalactosaminyltransferase 2 soluble form]	9.45709	High	4	7	4	TRUE	TRUE	FALSE	4 v 4	-0.0327329	0.590368	0.228877	4 v 4	0.0173169	0.852107	0.0695056
A0A384P5U2	A0A384P5U2, H0YN26, H7BZ09, Q08AJ6, Q1AHP8, Q3KPI8, Q6PKH8	ESSBP	Epididymis secretory sperm binding protein	18.4739	High	4	7	1	FALSE	TRUE	FALSE	4 v 4	-0.212313	0.0623645	1.20506	4 v 4	-0.0102915	0.954538	0.0202069
Q76M96	A3KC71, A8KA16, B4E342, H7C5K4, Q76M96, Q8R2G6	CCDC80	Coiled-coil domain-containing protein 80 (Down-regulated by oncogenes protein 1) (Up-regulated in BRS-3 deficient mouse homolog)	4.94737	High	4	5	4	FALSE	TRUE	FALSE	2 v 2	0.0669877	0.375955	0.424865	2 v 2	-0.0639465	0.701125	0.154205
P08113	A0A1W2PRR1, B4DHT9, B4DQX3, B4DU71, F7C312, P08113, Q3TUD6, Q3UBU0, Q58FF2, Q59FC6, Q5CAQ5, Q8C2R2, Q8CCY5, Q91V38, Q96GW1, V9HWP2	Hsp90b1	Endoplasmin (94 kDa glucose-regulated protein) (GRP-94) (Endoplasmic reticulum resident protein 99) (ERp99) (Heat shock protein 90 kDa beta member 1) (Polymorphic tumor rejection antigen 1) (Tumor rejection antigen gp96)	5.86035	High	4	5	3	TRUE	TRUE	FALSE	2 v 2	-0.356232	0.0889514	1.05085	2 v 2	-0.102728	0.859656	0.0656755
Q4ZHG4	B3KXM5, E9Q043, J3KNQ2, Q4ZHG4, Q9CTD1	FNDC1	Fibronectin type III domain-containing protein 1 (Activation-associated cDNA protein) (Expressed in synovial lining protein)	3.32629	High	4	4	4	FALSE	TRUE	FALSE	2 v 2	0.0651302	0.583807	0.233731	2 v 2	-0.117929	0.176722	0.752709
A1L4H1	A1L4H1, M0QZ17, Q8BV57	SSC5D	Soluble scavenger receptor cysteine-rich domain-containing protein SSC5D (Soluble scavenger protein with 5 SRCR domains) (SSc5D)	4.13223	High	4	4	4	FALSE	TRUE	FALSE	2 v 2	-0.0513771	0.596512	0.224381	2 v 2	-0.120339	0.221982	0.653682
P06681	A0A0G2JIE7, A0A0G2JL69, A0A1U9X8W4, A0A1U9X8X3, A0A1U9X8X9, B4DQI1, B4DV48, H0Y3H6, P06681, Q53GZ8, Q53HP3	C2	Complement C2 (EC 3.4.21.43) (C3/C5 convertase) [Cleaved into: Complement C2b fragment; Complement C2a fragment]	5.45213	High	4	4	2	FALSE	TRUE	FALSE	2 v 2	-0.0316463	0.050676	1.2952	2 v 2	-0.128142	0.396568	0.401683
P27824	D6RAQ8, D6RAU8, D6RB85, D6RD16, D6RDP7, D6RFL1, D6RGY2, D6RHJ3, H0Y9H1, H0Y9Q7, P27824, Q16094, Q3TXE5, Q5SUC3, Q6ZP56	CANX	Calnexin (IP90) (Major histocompatibility complex class I antigen-binding protein p88) (p90)	8.9527	High	4	5	4	FALSE	TRUE	FALSE	4 v 4	-0.0692161	0.801802	0.0959331	4 v 4	-0.146006	0.632333	0.199054
P02461	P02461	COL3A1	Collagen alpha-1(III) chain	3.54707	High	4	4	4	FALSE	TRUE	FALSE	4 v 4	0.018826	0.894245	0.0485433	4 v 4	-0.146547	0.429616	0.366919
O00299	A0A1U9X8Y4, O00299, Q3TIP8, Q53FB0, Q542F1	CLIC1	Chloride intracellular channel protein 1 (Chloride channel ABP) (Nuclear chloride ion channel 27) (NCC27) (Regulatory nuclear chloride ion channel protein) (hRNCC)	32.7801	High	4	6	4	FALSE	TRUE	FALSE	4 v 4	-0.284712	0.137953	0.860268	4 v 4	-0.164572	0.479713	0.319019
P26641	B4DSR4, B4DUK7, B4DUP0, P26641, Q2F838, Q8R1N8, Q9D8N0	EEF1G	Elongation factor 1-gamma (EF-1-gamma) (eEF-1B gamma)	10.984	High	4	8	4	FALSE	TRUE	FALSE	4 v 4	-0.108348	0.422626	0.374044	4 v 4	-0.176781	0.411594	0.385531
P10599	P10599, P10639	TXN	Thioredoxin (Trx) (ATL-derived factor) (ADF) (Surface-associated sulphydryl protein) (SASP) (allergen Hom s Trx)	38.0952	High	4	4	4	FALSE	TRUE	TRUE	4 v 4	-0.261401	0.0719627	1.14289	4 v 4	-0.188175	0.185142	0.732496
Q99497	A2A813, A2A815, A2A816, A2A817, D3K2X3, K7ELW0, K7EN27, Q99497, Q99LX0	PARK7	Parkinson disease protein 7 (Maillard deglycase) (Oncogene DJ1) (Parkinsonism-associated deglycase) (Protein DJ-1) (DJ-1) (Protein/nucleic acid deglycase DJ-1) (EC 3.1.2.-) (EC 3.5.1.-) (EC 3.5.1.124)	23.8095	High	4	8	4	FALSE	TRUE	FALSE	4 v 4	-0.156074	0.330505	0.480821	4 v 4	-0.198526	0.599901	0.22192
Q00839	A0A1W2PP34, A0A1W2PP35, A0A1W2PPH7, A0A1W2PPL4, A0A1W2PPS1, A0A1W2PQ74, A0A1W2PQD4, A0A1W2PQL0, A0A1W2PRI6, A0A1W2PRZ7, A0A1X7SBS1, B3KX72, B4DLR3, O88568, Q00839, Q3TGN5, Q3TS50, Q3TVV6, Q3TWN5, Q3TXW2, Q3ULH5, Q5RI18, Q7Z4Q5, Q8C290, Q8VEK3, Q96BA7	HNRNPU	Heterogeneous nuclear ribonucleoprotein U (hnRNP U) (GRIP120) (Nuclear p120 ribonucleoprotein) (Scaffold-attachment factor A) (SAF-A) (p120) (pp120)	5.81818	High	4	5	4	FALSE	TRUE	FALSE	4 v 4	-0.0842924	0.726739	0.138621	4 v 4	-0.204599	0.484375	0.314818
A0A384MR27	A0A0B6XK00, A0A384MR27, F8WEI7, P16045	LGALS1	Galectin	29.6296	High	4	10	4	FALSE	TRUE	FALSE	4 v 4	-0.0530335	0.829818	0.0810173	4 v 4	-0.216882	0.587292	0.231146
P37837	F2Z393, P37837	TALDO1	Transaldolase (EC 2.2.1.2)	10.9792	High	4	6	3	FALSE	TRUE	FALSE	4 v 4	-0.195401	0.128841	0.889945	4 v 4	-0.217513	0.441798	0.354777
P16035	A0A024R8V7, B1AQJ3, B4DFW2, K7EIX4, P16035, P25785, Q6GXA8, Q6PI17, Q8BSJ3	TIMP2	Metalloproteinase inhibitor 2 (CSC-21K) (Tissue inhibitor of metalloproteinases 2) (TIMP-2)	10.4545	High	4	9	4	TRUE	TRUE	FALSE	4 v 4	-0.183649	0.0419666	1.3771	4 v 4	-0.239797	0.143895	0.841955
P40925	A0A5F8MPN8, A0A5K1VW95, B8ZZ51, B9A041, P14152, P40925	MDH1	Malate dehydrogenase, cytoplasmic (EC 1.1.1.37) (Cytosolic malate dehydrogenase) (Diiodophenylpyruvate reductase) (EC 1.1.1.96)	11.0778	High	4	6	4	FALSE	TRUE	FALSE	4 v 4	-0.245315	0.0574647	1.2406	4 v 4	-0.271669	0.217374	0.662793
Q14515	B4DFZ4, B4DNS6, B4DV72, B4E397, B7ZB68, C9JJR8, D6RA29, E9PC64, F5H331, F5H4Y3, Q14515, Q8N4S1	SPARCL1	SPARC-like protein 1 (High endothelial venule protein) (Hevin) (MAST 9)	8.43373	High	4	8	4	FALSE	TRUE	FALSE	4 v 4	-0.114222	0.256343	0.591179	4 v 4	-0.275637	0.0193133	1.71414
P12107	A0A0U1RRA7, A0A2R8Y4I5, A0A2R8Y4M5, A0A2R8Y5N4, A0A2R8YDU3, D3DT71, D3DT72, P12107, Q3TST6, Q61245	COL11A1	Collagen alpha-1(XI) chain	2.65781	High	4	9	2	FALSE	TRUE	FALSE	2 v 2	-0.108473	0.710424	0.148482	2 v 2	-0.285276	0.29853	0.525011
P38159	A0A1B0GUK8, A0A2I3BQC0, A0A2I3BRL8, A2AFI3, A2AFI4, A8K8A6, B3KRG5, B4E352, H0Y6E7, H3BNC1, H3BR27, H3BT71, H3BUY5, O75526, P38159, Q2VIN3, Q8N7X1, Q91VM5, Q96E39, Q9WV02, S4R1F6	RBMX	RNA-binding motif protein, X chromosome (Glycoprotein p43) (Heterogeneous nuclear ribonucleoprotein G) (hnRNP G) [Cleaved into: RNA-binding motif protein, X chromosome, N-terminally processed]	10.4859	High	4	8	4	TRUE	TRUE	FALSE	4 v 4	-0.296418	0.0544244	1.26421	4 v 4	-0.299385	0.141258	0.849988
Q9P2E9	A0A087WVV2, A1A5C4, A2A2S5, A7BI36, Q32NB1, Q9P2E9	RRBP1	Ribosome-binding protein 1 (180 kDa ribosome receptor homolog) (RRp) (ES/130-related protein) (Ribosome receptor protein)	16.3121	High	4	6	4	FALSE	TRUE	FALSE	4 v 4	-0.364432	0.0188986	1.72357	4 v 4	-0.353663	0.100923	0.996008
Q13813	A0A024R889, A0A0D9SF54, A0A0D9SGF6, A0A384P5S9, A3KGU5, A3KGU7, A3KGU9, B2RXX6, B4DGT1, B4DTV8, B7ZWK3, B9EKJ1, E9Q447, P16546, Q13813, Q3TYI8, Q58ES7, Q6PA04, Q9UG16	SPTAN1	Spectrin alpha chain, non-erythrocytic 1 (Alpha-II spectrin) (Fodrin alpha chain) (Spectrin, non-erythroid alpha subunit)	1.57767	High	4	6	4	FALSE	TRUE	FALSE	4 v 4	-0.444247	0.0592755	1.22712	4 v 4	-0.398936	0.298921	0.524443
P13500	H0UIC7, J3QLQ9, O95690, P13500, P48298, P80075, P80098, Q545B5, Q7Z7Q8, Q99616	CCL2	C-C motif chemokine 2 (HC11) (Monocyte chemoattractant protein 1) (Monocyte chemotactic and activating factor) (MCAF) (Monocyte chemotactic protein 1) (MCP-1) (Monocyte secretory protein JE) (Small-inducible cytokine A2)	24.2424	High	3	17	3	FALSE	TRUE	FALSE	4 v 4	1.99935	0.0109692	1.95982	4 v 4	2.42427	0.00272391	2.56481
A0A383S4B9	A0A060VG58, A0A0A7C5Y5, A0A0A7C637, A0A0A7C6B2, A0A0A7C6B7, A0A0A7C8D0, A0A0A7C8K5, A0A0B7NS15, A0A0B7NX20, A0A0B7NX27, A0A0B7NX46, A0A0B7NXU6, A0A0E3DDC7, A0A0F7NJ09, A0A0G2R0Y6, A0A0G2R1C5, A0A0H4LY29, A0A0K0KRR3, A0A0M4L8K3, A0A0S1LGG8, A0A0S4T1D1, A0A0S4T1H9, A0A0S4T1J9, A0A0S4T3R3, A0A0S4T4M1, A0A0S4T4P6, A0A0U5KKA9, A0A0X7YJ25, A0A0X7YJY4, A0A0X7YYP0, A0A120N602, A0A140TA03, A0A173AD55, A0A…	HLA-C	MHC class I antigen	10.7817	High	3	4	1	FALSE	TRUE	FALSE	2 v 2	1.06412	0.1749	0.757209	2 v 2	1.72929	0.0586172	1.23198
Q99538	A2RTI3, A8K669, B7Z4A4, B7Z4S8, G3V2T4, G3V4E4, H0YJN9, Q3UE99, Q6I9U9, Q99538	LGMN	Legumain (EC 3.4.22.34) (Asparaginyl endopeptidase) (Protease, cysteine 1)	6.92841	High	3	4	3	FALSE	TRUE	FALSE	2 v 2	0.939715	0.0461594	1.33574	2 v 2	1.35953	0.0532573	1.27362
P53634	B4DJQ8, H0YCY8, P53634	CTSC	Dipeptidyl peptidase 1 (EC 3.4.14.1) (Cathepsin C) (Cathepsin J) (Dipeptidyl peptidase I) (DPP-I) (DPPI) (Dipeptidyl transferase) [Cleaved into: Dipeptidyl peptidase 1 exclusion domain chain (Dipeptidyl peptidase I exclusion domain chain); Dipeptidyl peptidase 1 heavy chain (Dipeptidyl peptidase I heavy chain); Dipeptidyl peptidase 1 light chain (Dipeptidyl peptidase I light chain)]	8.85529	High	3	4	3	FALSE	TRUE	FALSE	4 v 4	0.872585	0.064901	1.18775	4 v 4	1.35482	0.023019	1.63791
B3KS79	A0A024R6P0, B3KS79, G3V3A0	SERPINA3	cDNA FLJ35730 fis, clone TESTI2003131, highly similar to ALPHA-1-ANTICHYMOTRYPSIN	8.70536	High	3	5	3	FALSE	TRUE	FALSE	4 v 4	1.16651	0.00966806	2.01466	4 v 4	1.06498	0.0318483	1.49691
A0A024R084	A0A024R084, A0A024R0A9, A0A5F9UJX7, A0A5F9UP49, G3V1E2, H0Y3T6	SDF4	Stromal cell derived factor 4, isoform CRA_c	12.1547	High	3	5	3	FALSE	TRUE	FALSE	4 v 4	0.730851	0.00141424	2.84948	4 v 4	0.99958	0.00744383	2.1282
P0C0S5	A0A494C189, C9J0D1, C9J386, P0C0S5, Q3TFU6, Q3THW5, Q3UA95, Q8R029	H2AZ1	Histone H2A.Z (H2A/z)	25.7812	High	3	4	2	TRUE	TRUE	FALSE	2 v 2	0.401489	0.606555	0.21713	2 v 2	0.889836	0.535286	0.271414
A0A2H4WPZ9	A0A060CZ20, A0A060VD10, A0A060VG23, A0A060VHE9, A0A090CXP3, A0A0A7C3P2, A0A0A7C3R6, A0A0A7C3V4, A0A0A7C3X8, A0A0A7C4G4, A0A0A7C4L4, A0A0A7C557, A0A0A7C6P2, A0A0A7C783, A0A0A8R645, A0A0E3DD18, A0A0F6TL23, A0A0K0KR78, A0A0N7A452, A0A0N7G7C7, A0A0S1MSS0, A0A0S4XQV4, A0A0S4XQV8, A0A0S4XRD5, A0A0S4XRF8, A0A0U2XJU5, A0A0U5KJ66, A0A0U5KK83, A0A0U5Q1N1, A0A109Q9J9, A0A109QAI7, A0A140T913, A0A140T9X5, A0A…	HLA-A	MHC class I antigen	10.411	High	3	4	1	FALSE	TRUE	FALSE	2 v 2	0.65217	0.336285	0.473292	2 v 2	0.860109	0.139629	0.855026
P61769	A6XMH4, A6XMH5, A6XND9, B4E0X1, F5H6I0, H0YLF3, P61769	B2M	Beta-2-microglobulin [Cleaved into: Beta-2-microglobulin form pI 5.3]	35.2941	High	3	7	3	FALSE	TRUE	TRUE	4 v 4	0.569201	0.033515	1.47476	4 v 4	0.661315	0.0624835	1.20423
P47972	O70340, P47972, Q3UYB9	NPTX2	Neuronal pentraxin-2 (NP2) (Neuronal pentraxin II) (NP-II)	5.33643	High	3	5	3	FALSE	TRUE	FALSE	4 v 4	0.597651	0.0454774	1.3422	4 v 4	0.547634	0.0284445	1.546
O00622	B4DI61, O00622, Q3TX21, Q53FA4, Q9UID7	CCN1	CCN family member 1 (Cellular communication network factor 1) (Cysteine-rich angiogenic inducer 61) (Insulin-like growth factor-binding protein 10) (IBP-10) (IGF-binding protein 10) (IGFBP-10) (Protein CYR61) (Protein GIG1)	9.18635	High	3	3	3	TRUE	TRUE	FALSE	4 v 4	0.200822	0.00887627	2.05177	4 v 4	0.263419	0.0181496	1.74113
P21741	E9PLM6, E9PPJ5, P12025, P21741, Q2LEK5, Q2LEK6, Q8BN87	MDK	Midkine (MK) (Amphiregulin-associated protein) (ARAP) (Midgestation and kidney protein) (Neurite outgrowth-promoting factor 2) (Neurite outgrowth-promoting protein)	18.8811	High	3	4	3	TRUE	TRUE	FALSE	4 v 4	0.211385	0.108495	0.964589	4 v 4	0.164514	0.16814	0.77433
P21246	C9JR52, P21246, P63089, Q3TSL7, Q3TSS2, Q3UZI5, Q9CSX6, Q9CYE5	PTN	Pleiotrophin (PTN) (Heparin-binding brain mitogen) (HBBM) (Heparin-binding growth factor 8) (HBGF-8) (Heparin-binding growth-associated molecule) (HB-GAM) (Heparin-binding neurite outgrowth-promoting factor) (HBNF) (Heparin-binding neurite outgrowth-promoting factor 1) (HBNF-1) (Osteoblast-specific factor 1) (OSF-1)	10.119	High	3	6	3	FALSE	TRUE	FALSE	4 v 4	0.163251	0.345208	0.461919	4 v 4	0.162822	0.4749	0.323398
P31948	A8K690, F5GXD8, F5H783, H0YGI8, P31948, Q3THQ5, Q60864	STIP1	Stress-induced-phosphoprotein 1 (STI1) (Hsc70/Hsp90-organizing protein) (Hop) (Renal carcinoma antigen NY-REN-11) (Transformation-sensitive protein IEF SSP 3521)	6.07735	High	3	3	3	FALSE	TRUE	FALSE	2 v 2	-0.151983	0.0317796	1.49785	2 v 2	0.145825	0.785384	0.104918
Q92820	A8K335, B4DVI2, Q92820	GGH	Gamma-glutamyl hydrolase (EC 3.4.19.9) (Conjugase) (GH) (Gamma-Glu-X carboxypeptidase)	8.80503	High	3	5	3	FALSE	TRUE	FALSE	4 v 4	0.090964	0.423681	0.372961	4 v 4	0.0830118	0.396683	0.401557
P17931	G3V3R6, P16110, P17931, Q3V471, Q59FR8, Q61357, Q6FGL0, Q6NVH9, Q86TY5, Q8C253	LGALS3	Galectin-3 (Gal-3) (35 kDa lectin) (Carbohydrate-binding protein 35) (CBP 35) (Galactose-specific lectin 3) (Galactoside-binding protein) (GALBP) (IgE-binding protein) (L-31) (Laminin-binding protein) (Lectin L-29) (Mac-2 antigen)	11.6	High	3	4	3	FALSE	TRUE	FALSE	2 v 2	-0.0442716	0.110803	0.955447	2 v 2	0.0530842	0.207566	0.682843
A0A1K0GXZ1	A0A0K2BMD8, A0A1K0GXZ1, A0A1S5UZ39, A0A2R8Y7C0, A0A385HVY8, A0A385HVZ2, A0A385HW00, A0A385HW02, A0A385HW21, A0A385HW63, E1B2D1, E9M4D4, G3V1N2, I1VZV6, P01966, P69905, Q4ZGM8, Q96T46, Q9BX83, U3PXP0, U6A216, V9H1D9	GLNC1	Globin C1 (Globin C2)	20.9039	High	3	3	3	FALSE	TRUE	FALSE	2 v 2	-0.0923699	0.844385	0.0734596	2 v 2	0.0341054	0.850418	0.0703676
O70435	E0CX62, G3V4X5, O70435, P25788, Q3TEL1, Q6IB71, Q9DCD8	Psma3	Proteasome subunit alpha type-3 (Macropain subunit C8) (Multicatalytic endopeptidase complex subunit C8) (Proteasome component C8) (Proteasome subunit K)	11.7647	High	3	4	3	TRUE	TRUE	FALSE	2 v 2	-0.203615	0.159694	0.796711	2 v 2	0.0221787	0.912597	0.0397208
A0A4P8J6J1	A0A0C4DH38, A0A0F7T891, A0A0F7TAV4, A0A0F7TB04, A0A0X9UWK7, A0A125QYY4, A0A1L2BU39, A0A449C189, A0A4P8J6J1, A0A5C2G542, A0A5C2G556, A0A5C2G577, A0A5C2G599, A0A5C2G647, A0A5C2G6M7, A0A5C2G6P5, A0A5C2G6W5, A0A5C2G6Y4, A0A5C2G7K6, A0A5C2G8H4, A0A5C2G9C4, A0A5C2G9T0, A0A5C2GA09, A0A5C2GAL6, A0A5C2GAU4, A0A5C2GB13, A0A5C2GB15, A0A5C2GBC0, A0A5C2GBL0, A0A5C2GCL4, A0A5C2GDU0, A0A5C2GE18, A0A5C2GEU5, A0A…	IGHV5-51	IgG4_IGHV5-51 (Fragment)	18.75	High	3	3	1	FALSE	TRUE	FALSE	2 v 2	0.0754444	0.757713	0.120495	2 v 2	0.00759726	0.982869	0.00750423
P37802	P37802, Q9WVA4, X6RJP6	TAGLN2	Transgelin-2 (Epididymis tissue protein Li 7e) (SM22-alpha homolog)	18.0905	High	3	5	3	FALSE	TRUE	FALSE	4 v 4	-0.100521	0.674778	0.170839	4 v 4	0.000577738	0.998807	0.000518433
P31943	B4DFK9, B4DKS8, B4DP00, B4DP51, D6RBM0, D6RIU0, E5RGH4, E5RGV0, E7EN40, E9PCY7, G8JLB6, H0YB39, H0YBD7, H0YBG7, O35737, P31943, P52597, P55795, P70333, Q3TNG9, Q3UR26, Q68DG4, Q8C2Q7, Q8R582, Q9Z2X1	HNRNPH1	Heterogeneous nuclear ribonucleoprotein H (hnRNP H) [Cleaved into: Heterogeneous nuclear ribonucleoprotein H, N-terminally processed]	9.79955	High	3	4	3	TRUE	TRUE	FALSE	4 v 4	0.0748157	0.75124	0.124221	4 v 4	-0.0145726	0.97081	0.0128656
P20700	A0A0D9SFE5, A0A0D9SFY5, B4DZT3, E9PBF6, P14733, P20700, Q6DC98, Q8C553	LMNB1	Lamin-B1	4.09556	High	3	5	3	FALSE	TRUE	FALSE	4 v 4	-0.25678	0.131298	0.881743	4 v 4	-0.0391616	0.48684	0.312614
P09972	A8MVZ9, B7Z1N6, B7Z1Y2, B7Z3K9, C9J8F3, J3KSV6, J3QKP5, K7EKH5, P09972	ALDOC	Fructose-bisphosphate aldolase C (EC 4.1.2.13) (Brain-type aldolase)	10.1648	High	3	5	1	FALSE	TRUE	FALSE	2 v 2	-0.305552	0.431155	0.365366	2 v 2	-0.0848919	0.883654	0.0537176
P06744	A0A0J9YX90, A0A0J9YXP8, A0A0J9YYH3, A0A0U1RP97, A0A0U1RQ18, A0A1W6AYU6, A0A2R8Y6C7, A0A2U3TZU2, B4DE36, B4DVJ0, K7EQ48, K7ERC6, K7ESF4, P06744, P06745	GPI	Glucose-6-phosphate isomerase (GPI) (EC 5.3.1.9) (Autocrine motility factor) (AMF) (Neuroleukin) (NLK) (Phosphoglucose isomerase) (PGI) (Phosphohexose isomerase) (PHI) (Sperm antigen 36) (SA-36)	5.91398	High	3	3	3	FALSE	TRUE	FALSE	4 v 4	-0.0155475	0.855753	0.0676514	4 v 4	-0.0861043	0.663078	0.178436
P02649	A0A0S2Z3V0, A0A346DBY2, D9ZB55, E7ERP7, E9PEV4, H0Y7L5, J9ZVQ3, P02649, Q03247, Q6GTX3, Q6LBZ1, Q8TCZ8	APOE	Apolipoprotein E (Apo-E)	7.25552	High	3	5	3	FALSE	TRUE	FALSE	4 v 4	0.0739964	0.465172	0.332387	4 v 4	-0.115131	0.396772	0.401459
P50502	B4E0U6, B7ZA40, D6W507, E9Q1V0, E9Q1X9, F6VDH7, F8WJK8, H7C3I1, P50502, Q0IJ56, Q1XBU6, Q1XBU7, Q3KNR6, Q3TGW8, Q3U3N7, Q3U8D2, Q3U9V1, Q8IZP2, Q8NFI4, Q99L47	ST13	Hsc70-interacting protein (Hip) (Aging-associated protein 2) (Progesterone receptor-associated p48 protein) (Protein FAM10A1) (Putative tumor suppressor ST13) (Renal carcinoma antigen NY-REN-33) (Suppression of tumorigenicity 13 protein)	7.04607	High	3	6	3	TRUE	TRUE	FALSE	4 v 4	-0.258549	0.09503	1.02214	4 v 4	-0.118074	0.667828	0.175335
A0A384N679	A0A384N679, B3KXD3, C9JE88, D6R930, D6RF88	ESSBP	Epididymis secretory sperm binding protein	3.57143	High	3	4	3	FALSE	TRUE	FALSE	4 v 4	-0.0431488	0.12652	0.89784	4 v 4	-0.142661	0.0462407	1.33498
A0A024RDR0	A0A024RDR0, A0A0J9YUD8, A0A0J9YUZ4, A0A286R9D9, A0A286R9F1, B2RPK0, B3KQ05, B7Z965, D3DQY9, D3YVC6, D3YZ18, P23497, Q3UBK2, Q3UJK0, Q497Z6, Q53TD0, Q58EV5, Q59GW1, Q5T7C4, Q6P202, Q75MM1, Q80YZ1, Q8BNM0, Q8BQ02, Q8C7C4	HMGB1	High-mobility group box 1, isoform CRA_a	18.1395	High	3	4	3	TRUE	TRUE	FALSE	4 v 4	-0.178201	0.260928	0.583479	4 v 4	-0.148715	0.520723	0.283393
Q96IY4	A0A087WSY5, Q2KIG3, Q96IY4, Q9JHH6	CPB2	Carboxypeptidase B2 (EC 3.4.17.20) (Carboxypeptidase U) (CPU) (Plasma carboxypeptidase B) (pCPB) (Thrombin-activable fibrinolysis inhibitor) (TAFI)	5.20095	High	3	4	3	FALSE	TRUE	FALSE	4 v 4	-0.218898	0.117617	0.929531	4 v 4	-0.172661	0.0716354	1.14487
P49746	B3KQE1, B4DQH6, B4DQQ9, E9PWF0, F5H4Z8, P49746, Q05895, Q2HIZ0, Q2HIZ1, Q53FK6	THBS3	Thrombospondin-3	3.24268	High	3	4	2	TRUE	TRUE	FALSE	4 v 4	-0.209152	0.0740086	1.13072	4 v 4	-0.175912	0.416176	0.380723
P32119	A0A024R7F2, A6NIW5, B4DF70, P32119	PRDX2	Peroxiredoxin-2 (EC 1.11.1.24) (Natural killer cell-enhancing factor B) (NKEF-B) (PRP) (Thiol-specific antioxidant protein) (TSA) (Thioredoxin peroxidase 1) (Thioredoxin-dependent peroxide reductase 1) (Thioredoxin-dependent peroxiredoxin 2)	19.697	High	3	7	2	FALSE	TRUE	FALSE	4 v 4	-0.231796	0.0449771	1.34701	4 v 4	-0.175992	0.398823	0.39922
P51859	A0A384NPW1, A8K8G0, B2RDE8, B7Z958, E0CXA0, E0CYW7, P51859	Hdgf	Hepatoma-derived growth factor (HDGF)	10.9705	High	3	5	2	TRUE	TRUE	FALSE	4 v 4	-0.24108	0.126472	0.898005	4 v 4	-0.190336	0.262745	0.580466
Q92743	A0A3B3IU24, B3KRN4, H0Y7G9, Q05DJ8, Q92743, Q9R118	HTRA1	Serine protease HTRA1 (EC 3.4.21.-) (High-temperature requirement A serine peptidase 1) (L56) (Serine protease 11)	7.08333	High	3	6	3	FALSE	TRUE	FALSE	4 v 4	-0.0142771	0.855851	0.067602	4 v 4	-0.194899	0.19337	0.713612
P35542	A0A096LPE2, B2R5G8, P35542	SAA4	Serum amyloid A-4 protein (Constitutively expressed serum amyloid A protein) (C-SAA)	21.5385	High	3	6	3	FALSE	TRUE	FALSE	4 v 4	-0.16597	0.146844	0.833145	4 v 4	-0.204375	0.0262951	1.58012
V9HW48	B0AZV6, D3DTE6, Q3U9A8, Q9JJU8, V9HW48	HEL-S-115	SH3 domain-binding glutamic acid-rich-like protein	26.3158	High	3	7	3	FALSE	TRUE	FALSE	4 v 4	-0.148322	0.403157	0.394526	4 v 4	-0.234444	0.341707	0.466346
D9IAI1	A0A0K0K1J6, B4DRT4, D9IAI1, V9HW05	HEL-S-34	Epididymis secretory protein Li 34 (Phosphatidylethanolamine binding protein 1, isoform CRA_a) (Phosphatidylethanolamine-binding protein 1)	24.5989	High	3	5	3	FALSE	TRUE	FALSE	4 v 4	-0.212502	0.0120332	1.91962	4 v 4	-0.287099	0.346181	0.460696
A0A024R3W7	A0A024R3W7, A0A087WS46, A4D1M6, C9JZW3, F2Z2G2, F8WF65, O70251	EEF1B2	Elongation factor 1-beta	13.7778	High	3	4	3	FALSE	TRUE	FALSE	4 v 4	-0.111238	0.620543	0.207228	4 v 4	-0.288541	0.40026	0.397657
A0A024R8S5	A0A024R8S5, B4DJS0, B4DLN6, B4DNL5, B4DUA5, H0Y3Z3, H7BZ94, I3L312, I3L398, I3L3P5, I3L4M2, I3NI03, P09103, Q3TF72, Q3TGS0, Q3THC3, Q3TIM0, Q3TT76, Q3TWE3, Q3U738, Q3UA23, Q3UBY9, Q3UDR2, Q3UJA8, Q3URP6, Q96C96	P4HB	Protein disulfide-isomerase (EC 5.3.4.1)	5.51181	High	3	5	3	FALSE	TRUE	FALSE	4 v 4	-0.312792	0.193606	0.713082	4 v 4	-0.303263	0.220041	0.657497
P62328	A0A0N4SVF0, A2AEH9, A6H6H4, D6W5K2, O14604, P20065, P21752, P62328, Q0P5N8, Q0P5P4, Q0P5Q0, Q0P5T0, Q0P5U7, Q9D2R9	TMSB4X	Thymosin beta-4 (T beta-4) (Fx) [Cleaved into: Hematopoietic system regulatory peptide (Seraspenide)]	59.0909	High	3	18	3	TRUE	TRUE	FALSE	4 v 4	-0.168875	0.257633	0.588998	4 v 4	-0.304298	0.0776678	1.10976
P68433	A0A1W2P768, A0A1X8XL64, A0A590UJJ6, A1L0U3, A1L0V4, A8K4Y7, B2R6Y1, B4DEB1, B4E380, B9EI85, E0CYN1, E0CYR7, E0CZ27, F8WI35, K7EK07, K7EMV3, K7EP01, K7ES00, P02301, P68433, P84244, Q16695, Q5TEC6, Q6NXT2, Q6TXQ4, V9H1G0	H3c1	Histone H3.1	16.1765	High	3	8	3	TRUE	TRUE	FALSE	4 v 4	-0.159249	0.366109	0.436389	4 v 4	-0.308885	0.249729	0.602531
Q60605	A0A1W2P6F6, A0A1W2P6G5, A0A1W2P7Q9, B4E368, B7Z6Z4, F8VPF3, F8VZU9, F8W180, F8W1I5, F8W1R7, G3V1V0, G3V1Y7, G8JLA2, J3KND3, P14649, Q3TIG9, Q60605, Q642K0, Q6IBG5, Q8CI43	Myl6	Myosin light polypeptide 6 (17 kDa myosin light chain) (LC17) (Myosin light chain 3) (MLC-3) (Myosin light chain alkali 3) (Myosin light chain A3) (Smooth muscle and nonmuscle myosin light chain alkali 6)	23.8411	High	3	6	3	TRUE	TRUE	FALSE	4 v 4	-0.320874	0.249414	0.603079	4 v 4	-0.317351	0.368518	0.433541
P50395	B3KVE3, B4DLV7, P50395, Q8TB95	GDI2	Rab GDP dissociation inhibitor beta (Rab GDI beta) (Guanosine diphosphate dissociation inhibitor 2) (GDI-2)	8.76404	High	3	5	1	FALSE	TRUE	FALSE	4 v 4	-0.52362	0.0906915	1.04243	4 v 4	-0.329172	0.212144	0.673369
A0A499FI48	A0A090N8Y2, A0A499FI48	PDIA4	Protein disulfide-isomerase (EC 5.3.4.1)	6.19195	High	3	3	3	FALSE	TRUE	FALSE	2 v 2	-0.62315	0.0528715	1.27678	2 v 2	-0.330325	0.279468	0.553669
Q9UHG2	Q9QXV0, Q9UHG2	PCSK1N	ProSAAS (Proprotein convertase subtilisin/kexin type 1 inhibitor) (Proprotein convertase 1 inhibitor) (pro-SAAS) [Cleaved into: KEP; Big SAAS (b-SAAS); Little SAAS (l-SAAS) (N-proSAAS); Big PEN-LEN (b-PEN-LEN) (SAAS CT(1-49)); PEN; Little LEN (l-LEN); Big LEN (b-LEN) (SAAS CT(25-40))]	16.5385	High	3	10	3	FALSE	TRUE	FALSE	4 v 4	-0.20604	0.0952505	1.02113	4 v 4	-0.33736	0.0854414	1.06833
P36578	B4DFI6, B4DMJ2, B4DMJ6, B4DP82, H3BM89, H3BTP7, H3BU31, P36578, Q53G74, Q59GY2, Q96T58, Q9CSM5, Q9D8E6	RPL4	60S ribosomal protein L4 (60S ribosomal protein L1) (Large ribosomal subunit protein uL4)	8.43091	High	3	3	3	FALSE	TRUE	FALSE	4 v 4	-0.332481	0.111303	0.953493	4 v 4	-0.36139	0.17436	0.758553
Q01518	B2RDY9, B4DI38, B4DNA3, B4DNW7, B4DNY3, B4DUZ8, D3DPU2, Q01518, Q5T0R1, Q5T0R2, Q5T0R3, Q5T0R4, Q5T0R5, Q5T0R6, Q5T0R7, Q5T0R8, Q5T0R9, Q5T0S3	CAP1	Adenylyl cyclase-associated protein 1 (CAP 1)	7.78947	High	3	5	3	FALSE	TRUE	FALSE	4 v 4	-0.309231	0.235261	0.628451	4 v 4	-0.367717	0.27543	0.559988
P0DME0	A0A024R895, A0A087X027, A0A0C4DFV9, A2BE92, A2BE93, B2RCX0, P0DME0, Q01105, Q3T9S3, Q5U445	SETSIP	Protein SETSIP (SET pseudogene protein 18) (SET similar protein) (Similar to SET translocation protein)	12.2517	High	3	5	3	TRUE	TRUE	FALSE	4 v 4	-0.305547	0.197238	0.70501	4 v 4	-0.400016	0.291784	0.534938
O75475	A2BI12, O75475, Q05CD2, Q05CM9, Q99JF8	PSIP1	PC4 and SFRS1-interacting protein (CLL-associated antigen KW-7) (Dense fine speckles 70 kDa protein) (DFS 70) (Lens epithelium-derived growth factor) (Transcriptional coactivator p75/p52)	4.5283	High	3	3	2	TRUE	TRUE	FALSE	2 v 2	-0.30279	0.483817	0.315319	2 v 2	-0.456193	0.273792	0.562579
P14543	A0A384MR25, P14543	NID1	Nidogen-1 (NID-1) (Entactin)	2.64635	High	3	3	1	FALSE	TRUE	FALSE	2 v 2	-0.164211	0.113733	0.944114	2 v 2	-0.468251	0.302153	0.519774
A0A024RAG6	A0A024RAG6, X6RLJ0	ADIC	Complement C1q subcomponent subunit A	13.4694	High	2	3	2	FALSE	TRUE	FALSE	4 v 4	0.0222701	0.949029	0.0227206	4 v 4	3.81078	0.00271214	2.56669
P09237	A5GZ72, B4DDW4, P09237, Q53GF1	MMP7	Matrilysin (EC 3.4.24.23) (Matrin) (Matrix metalloproteinase-7) (MMP-7) (Pump-1 protease) (Uterine metalloproteinase)	5.24345	High	2	5	1	FALSE	TRUE	FALSE	2 v 2	2.96688	0.0774195	1.11115	2 v 2	2.99308	0.114091	0.942749
A0A0B4U5E3	A0A0B4U5E3, B4DNY7, D7RVA3, J3KTH8, J3QRX2, P09919, Q6FH65, Q8N4W3	g-CSF	Granulocyte colony-stimulating factor (Fragment)	16.092	High	2	4	2	FALSE	TRUE	FALSE	4 v 4	1.23311	0.0686189	1.16356	4 v 4	2.08354	0.0102053	1.99118
D6R934	A0A024RAB9, A0A0A0MSV6, D6R934	C1QB	Complement C1q subcomponent subunit B	9.16335	High	2	2	2	FALSE	TRUE	FALSE	2 v 2	-0.179807	0.190705	0.719637	2 v 2	1.5555	0.0400399	1.39751
P80162	D6RF92, P80162	CXCL6	C-X-C motif chemokine 6 (Chemokine alpha 3) (CKA-3) (Granulocyte chemotactic protein 2) (GCP-2) (Small-inducible cytokine B6) [Cleaved into: Small-inducible cytokine B6, N-processed variant 1; Small-inducible cytokine B6, N-processed variant 2; Small-inducible cytokine B6, N-processed variant 3]	16.6667	High	2	2	2	FALSE	TRUE	FALSE	2 v 2	1.14248	0.514832	0.288335	2 v 2	1.50581	0.446571	0.350109
P15018	F8WH42, P09056, P15018, Q3U1H5	LIF	Leukemia inhibitory factor (LIF) (Differentiation-stimulating factor) (D factor) (Melanoma-derived LPL inhibitor) (MLPLI) (Emfilermin)	10.396	High	2	3	2	FALSE	TRUE	FALSE	4 v 4	1.04487	0.0334978	1.47498	4 v 4	1.42211	0.0493353	1.30684
P05362	B4DNT6, B4DQW5, B4DW82, E7ESS4, K7EKL8, O00177, P05362, Q15463, Q5NKV8	ICAM1	Intercellular adhesion molecule 1 (ICAM-1) (Major group rhinovirus receptor) (CD antigen CD54)	4.51128	High	2	3	2	FALSE	TRUE	FALSE	4 v 4	0.896059	0.0355526	1.44913	4 v 4	1.18523	0.022528	1.64728
O75326	F5GYX3, O75326, Q9QUR8	SEMA7A	Semaphorin-7A (CDw108) (JMH blood group antigen) (John-Milton-Hargen human blood group Ag) (Semaphorin-K1) (Sema K1) (Semaphorin-L) (Sema L) (CD antigen CD108)	3.45345	High	2	2	2	FALSE	TRUE	FALSE	4 v 4	0.603081	0.101538	0.993372	4 v 4	0.786103	0.0588329	1.23038
P04179	A0A3B2WBF0, F5GYZ5, F5H3C5, F5H4R2, G8JLJ2, P04179, P09671, Q3TJA2, Q3U8W4, Q4ZJI1, Q7Z7M4, Q7Z7M5, Q7Z7M6, Q7Z7M7	SOD2	Superoxide dismutase [Mn], mitochondrial (EC 1.15.1.1)	9.90991	High	2	2	2	TRUE	TRUE	FALSE	2 v 2	0.604194	0.289813	0.537883	2 v 2	0.708432	0.149529	0.825274
O00391	A0A140VKE5, A8K477, A8K4C2, A8MXT8, O00391, Q13876	QSOX1	Sulfhydryl oxidase 1 (hQSOX) (EC 1.8.3.2) (Quiescin Q6)	4.68541	High	2	2	2	FALSE	TRUE	FALSE	2 v 2	-0.0856907	0.11311	0.946499	2 v 2	0.692073	0.431841	0.364676
P15291	B1AXY5, B4DLB8, B4DMM8, B7ZAH9, O43286, P15291, Q3TJS1, Q3U478, Q3U7I0, Q86XA6, Q9JMK0, Q9QY11, W6MEN3, W6MEN4	B4GALT1	Beta-1,4-galactosyltransferase 1 (Beta-1,4-GalTase 1) (Beta4Gal-T1) (b4Gal-T1) (EC 2.4.1.-) (Beta-N-acetylglucosaminyl-glycolipid beta-1,4-galactosyltransferase) (Beta-N-acetylglucosaminylglycopeptide beta-1,4-galactosyltransferase) (EC 2.4.1.38) (Lactose synthase A protein) (EC 2.4.1.22) (N-acetyllactosamine synthase) (EC 2.4.1.90) (Nal synthase) (Neolactotriaosylceramide beta-1,4-galactosyltran…	7.03518	High	2	4	2	FALSE	TRUE	FALSE	4 v 4	0.578599	0.152104	0.817858	4 v 4	0.652596	0.0762187	1.11794
A0A3S6RFG5	A0A060CYB7, A0A060VCU0, A0A060VCW9, A0A061DEB5, A0A078BS90, A0A090KFS3, A0A0A7C4C9, A0A0A7C4L1, A0A0A7C4Y2, A0A0A7C5K4, A0A0A7C720, A0A0A7C7A3, A0A0A7C838, A0A0A7C8E6, A0A0A7C8W0, A0A0E3DC55, A0A0E3DCZ1, A0A0E3DD23, A0A0E3DD71, A0A0G2R0U2, A0A0K0KR18, A0A0K0KR79, A0A0K2CX43, A0A0S4XQV3, A0A0S4XQX3, A0A0S4XQZ1, A0A0U5IHM5, A0A0U5PZ83, A0A0X7YV56, A0A125T5D9, A0A140T941, A0A140T9Z6, A0A141AZ43, A0A…	HLA-A	MHC class I antigen	8.17942	High	2	3	1	FALSE	TRUE	FALSE	2 v 2	0.299284	0.470455	0.327482	2 v 2	0.480315	0.346178	0.460701
Q8NBI3	Q8NBI3	DRAXIN	Draxin (Dorsal inhibitory axon guidance protein) (Dorsal repulsive axon guidance protein) (Neucrin)	9.45559	High	2	3	2	FALSE	TRUE	FALSE	4 v 4	0.467503	0.0302473	1.51931	4 v 4	0.332343	0.0242043	1.61611
A0A090N7U9	A0A090N7U9, C9J8S2	RARRES2	Chemerin (Retinoic acid receptor responder protein 2)	14.1104	High	2	3	2	FALSE	TRUE	FALSE	2 v 2	0.491402	0.439405	0.357135	2 v 2	0.285216	0.786167	0.104485
P49321	B4DS57, E9PI86, E9PPQ8, E9PPR5, E9PRH9, H0YF33, O95138, P49321, Q53H03, Q5T624, Q5T626, Q6PJY7, Q9P1N1	NASP	Nuclear autoantigenic sperm protein (NASP)	2.91878	High	2	3	2	FALSE	TRUE	FALSE	4 v 4	0.24043	0.27017	0.568363	4 v 4	0.230601	0.297592	0.526379
P29268	B2RCP7, B3KRV6, H3BJW0, H3BK14, P29268, P29279, Q5M8T4, Q6FHL8	Ccn2	CCN family member 2 (Cellular communication network factor 2) (Connective tissue growth factor) (Hypertrophic chondrocyte-specific protein 24) (Protein FISP-12)	6.32184	High	2	4	2	TRUE	TRUE	FALSE	4 v 4	-0.00132192	0.995916	0.00177718	4 v 4	0.190369	0.348202	0.458168
Q14393	B4DZY7, Q14393, Q658L2	GAS6	Growth arrest-specific protein 6 (GAS-6) (AXL receptor tyrosine kinase ligand)	3.24484	High	2	3	2	FALSE	TRUE	FALSE	4 v 4	-0.00668911	0.966029	0.01501	4 v 4	0.170996	0.527469	0.277803
Q62288	A0A087WPP6, A0A0A0MQX7, A0A286YCI6, B2RXY1, D3DQB3, Q08629, Q62288, Q6DIC9, Q8BKQ3, Q8BM07, Q8BM19	Spock1	Testican-1 (Protein SPOCK)	5.20362	High	2	3	2	TRUE	TRUE	FALSE	4 v 4	0.0709365	0.642814	0.191914	4 v 4	0.149994	0.440105	0.356444
Q6FHC9	B3KNF2, H0YB13, Q6FHC9	STC2	STC2 protein (Stanniocalcin 2, isoform CRA_a) (cDNA FLJ14757 fis, clone NT2RP3003242, highly similar to Stanniocalcin-2) (cDNA FLJ38572 fis, clone HCHON2006786, highly similar to Stanniocalcin-2) (cDNA PSEC0097 fis, clone NT2RP2002139, highly similar to Stanniocalcin-2) (Fragment)	7.94702	High	2	2	2	FALSE	TRUE	FALSE	2 v 2	0.0560111	0.813754	0.0895068	2 v 2	0.135845	0.616176	0.210295
D9ZGF2	B4E0A4, B7ZW00, C9JNG9, D9ZGF2, E7ENL6, Q63HQ4	COL6A3	Collagen, type VI, alpha 3 (Epididymis secretory sperm binding protein)	0.849858	High	2	2	2	FALSE	TRUE	FALSE	2 v 2	0.196301	0.54008	0.267542	2 v 2	0.121885	0.424544	0.372077
O60565	O60565, O70326, Q3UY25	GREM1	Gremlin-1 (Cell proliferation-inducing gene 2 protein) (Cysteine knot superfamily 1, BMP antagonist 1) (DAN domain family member 2) (Down-regulated in Mos-transformed cells protein) (Increased in high glucose protein 2) (IHG-2)	15.7609	High	2	4	2	FALSE	TRUE	FALSE	4 v 4	0.121607	0.594646	0.225742	4 v 4	0.114825	0.69518	0.157903
P27090	A0A0A6YXU9, B2R7T2, B4DIL7, B4DSP1, P27090, P61812, Q3TWH5, Q59EG9, Q6ZY28	Tgfb2	Transforming growth factor beta-2 proprotein [Cleaved into: Latency-associated peptide (LAP); Transforming growth factor beta-2 (TGF-beta-2)]	3.86473	High	2	3	2	TRUE	TRUE	FALSE	2 v 2	0.259056	0.470335	0.327592	2 v 2	0.112194	0.552716	0.257498
P55285	D6RF86, P55285, P97326, Q3KNZ1	CDH6	Cadherin-6 (Kidney cadherin) (K-cadherin)	2.65823	High	2	3	2	TRUE	TRUE	FALSE	4 v 4	-0.0238111	0.858089	0.0664678	4 v 4	0.0983064	0.330247	0.481162
O95865	A0A140T971, B4DGT0, B4DYP1, B4E3V1, D3YU15, G3UZR0, H0Y7N1, O08972, O94760, O95865, Q3UF01, Q5SRR8, Q5SSV3, Q99LD8, Q9CWS0	DDAH2	N(G),N(G)-dimethylarginine dimethylaminohydrolase 2 (DDAH-2) (Dimethylarginine dimethylaminohydrolase 2) (EC 3.5.3.18) (DDAHII) (Dimethylargininase-2) (Protein G6a) (S-phase protein)	10.1754	High	2	3	2	FALSE	TRUE	FALSE	2 v 2	0.00439707	0.707427	0.150318	2 v 2	0.0790374	0.64836	0.188184
P34932	A0A087WTS8, A0A087WYC1, B0AZS1, B0AZT0, B0AZU6, B4DH02, B4DIZ3, B4DN48, B4DT47, B4DUS3, B4E0H6, B4E354, O14992, P34932, Q3U2G2, Q571M2, Q59GF8, Q61316, Q99L75, V9HW33	HSPA4	Heat shock 70 kDa protein 4 (HSP70RY) (Heat shock 70-related protein APG-2)	2.85714	High	2	2	2	FALSE	TRUE	FALSE	2 v 2	-0.105804	0.0725477	1.13938	2 v 2	0.0358544	0.915275	0.0384485
Q14767	G3V3X5, G3V511, Q14767, Q6AZ94	LTBP2	Latent-transforming growth factor beta-binding protein 2 (LTBP-2)	1.4827	High	2	2	2	FALSE	TRUE	FALSE	4 v 4	-0.0263527	0.921613	0.0354516	4 v 4	0.00642206	0.984444	0.00680911
G3V3D1	A0A024R6C0, B2R4S5, B4DV10, E7EMS2, G3V2V8, G3V3D1, G3V3E8, H0YIZ1, J3KMY5, Q53HV6	NPC2	Epididymal secretory protein E1 (NPC intracellular cholesterol transporter 2) (Fragment)	14.9321	High	2	4	2	FALSE	TRUE	FALSE	4 v 4	0.0945551	0.179823	0.745155	4 v 4	-0.0105157	0.943069	0.0254564
A0A024R9D1	A0A024R9D1, B4DQ56, B7Z5H2, E5RHU3, E5RJB8, E7ESK6, E9PBI9	SDC2	Syndecan	10.9453	High	2	3	2	FALSE	TRUE	FALSE	2 v 2	0.199724	0.447528	0.34918	2 v 2	-0.0108929	0.965139	0.0154103
Q96KP4	A0A024R382, A0A087WVS2, A0A087WYZ1, B4DPF1, B4DV28, J3KRD5, J3KSV5, J3QKQ0, J3QKT2, J3QL02, J3QLU1, J3QQN6, J3QR27, J3QRD0, Q96KP4, Q9H7K8, Q9NW02	CNDP2	Cytosolic non-specific dipeptidase (EC 3.4.13.18) (CNDP dipeptidase 2) (Carnosine dipeptidase II) (Epididymis secretory protein Li 13) (Glutamate carboxypeptidase-like protein 1) (Peptidase A)	7.78947	High	2	3	2	FALSE	TRUE	FALSE	4 v 4	-0.100324	0.52503	0.279816	4 v 4	-0.0116433	0.963637	0.0160867
Q99JY9	A0A024RAI1, A0A087WP86, A0A087WQ14, A0A087WRA1, A0A087WS98, B4DXW1, F8WDR7, Q3TGE1, Q3TGW0, Q3TWJ4, Q3UGH0, Q59FV6, Q99JY9	Actr3	Actin-related protein 3 (Actin-like protein 3)	7.41627	High	2	4	2	TRUE	TRUE	FALSE	4 v 4	-0.0642034	0.817394	0.0875687	4 v 4	-0.016788	0.97357	0.0116329
P14324	A0A087WVN4, A0A087X090, A0A087X1D8, B3KMW3, P14324, Q14329	FDPS	Farnesyl pyrophosphate synthase (FPP synthase) (FPS) (EC 2.5.1.10) ((2E,6E)-farnesyl diphosphate synthase) (Dimethylallyltranstransferase) (EC 2.5.1.1) (Farnesyl diphosphate synthase) (Geranyltranstransferase)	4.53461	High	2	3	2	FALSE	TRUE	FALSE	4 v 4	-0.0469819	0.673447	0.171697	4 v 4	-0.0245847	0.914693	0.0387247
Q16181	A0A023T695, A0A024RA87, A0A087X142, A0A0J9YTY0, A0A0J9YUL3, A0A0J9YVA6, A0A0R4J233, A0A0U1RRE1, A0A0U1RRH9, A0A0U1RRM2, A0A1W2P6J7, A4D1Y2, A4GYY8, A6NFQ9, A6NMH6, A8K3D0, B1AMS2, B1AQY9, B1AQZ0, B4DNE4, B4DPQ6, B4DPT4, B4DUD6, B4DZW0, B4E049, B7ZC46, B7ZVZ1, C9JV02, D6RDU5, D6RER5, D6RGI3, E7EPK1, E7ES33, E9Q1G8, E9Q9F5, F8W8I8, G3V1Q4, O55131, Q14141, Q16181, Q3B7A3, Q3LIE9, Q3UNN1, Q541S4, Q54…	SEPTIN7	Septin-7 (CDC10 protein homolog)	4.34783	High	2	2	2	TRUE	TRUE	FALSE	2 v 2	-0.325261	0.602714	0.219889	2 v 2	-0.0309237	0.956044	0.0195223
Q15293	E9PP27, Q05186, Q15293, Q5J7V8	RCN1	Reticulocalbin-1	6.34441	High	2	3	2	FALSE	TRUE	FALSE	4 v 4	-0.0128965	0.943591	0.0252163	4 v 4	-0.0337999	0.855668	0.0676946
Q99PT1	A0A0S2Z3D9, J3KRE2, J3KRY1, J3KS60, J3KTF8, J3QQX2, J3QW41, Q99PT1, V9HWE8	Arhgdia	Rho GDP-dissociation inhibitor 1 (Rho GDI 1) (GDI-1) (Rho-GDI alpha)	11.2745	High	2	3	2	TRUE	TRUE	FALSE	4 v 4	-0.100318	0.0769924	1.11355	4 v 4	-0.0342016	0.839804	0.0758222
Q9H299	D3DPK5, Q5T123, Q86Z22, Q91VW3, Q9H299	SH3BGRL3	SH3 domain-binding glutamic acid-rich-like protein 3 (SH3 domain-binding protein 1) (SH3BP-1)	23.6559	High	2	3	2	FALSE	TRUE	FALSE	2 v 2	-0.0442326	0.767195	0.115094	2 v 2	-0.0413452	0.911977	0.040016
Q61553	A0A0A0MSB2, A0A0G2JDU7, B3KTA3, B3KTM9, C9JFC0, C9JPH9, F7BDR1, Q16658, Q61553	Fscn1	Fascin (Singed-like protein)	3.85396	High	2	4	2	TRUE	TRUE	FALSE	4 v 4	-0.161334	0.212315	0.67302	4 v 4	-0.0425776	0.702	0.153663
P00738	A0A087WU08, A0A0A0MRD9, A0A0C4DGL8, B3KP77, H0Y300, H3BS21, J3QLC9, J3QR68, P00738, P00739, Q61646, Q6NSB4, Q6PEJ8	HP	Haptoglobin (Zonulin) [Cleaved into: Haptoglobin alpha chain; Haptoglobin beta chain]	4.4335	High	2	2	2	FALSE	TRUE	FALSE	4 v 4	-0.0106887	0.891913	0.0496777	4 v 4	-0.0429826	0.843016	0.074164
P63241	A0A0A0MQM0, I3L397, I3L504, J3QPS8, P63241, Q6IS14	EIF5A	Eukaryotic translation initiation factor 5A-1 (eIF-5A-1) (eIF-5A1) (Eukaryotic initiation factor 5A isoform 1) (eIF-5A) (Rev-binding factor) (eIF-4D)	12.987	High	2	3	1	TRUE	TRUE	FALSE	4 v 4	-0.17528	0.449888	0.346895	4 v 4	-0.0635339	0.890412	0.0504088
V9HW92	O70400, Q3TZ17, V9HW92	HEL-S-112	Epididymis secretory protein Li 112 (PDZ and LIM domain 1 (Elfin), isoform CRA_a)	7.59878	High	2	3	2	FALSE	TRUE	FALSE	4 v 4	0.0147311	0.932609	0.0303004	4 v 4	-0.0741253	0.829813	0.0810196
P52209	B4DL86, B4E2U0, K7EM49, K7EMN2, K7EPF6, P52209, Q3UAG2, Q91V28, Q91YT9, Q9DCD0	PGD	6-phosphogluconate dehydrogenase, decarboxylating (EC 1.1.1.44)	4.7619	High	2	4	2	FALSE	TRUE	FALSE	4 v 4	-0.169064	0.311695	0.50627	4 v 4	-0.0760147	0.696324	0.157189
E5RJD8	A0A494C144, E5RHG6, E5RIW3, E5RIX8, E5RJD8, Q6FGD7	TBCA	Tubulin-specific chaperone A	17.6471	High	2	2	2	FALSE	TRUE	FALSE	2 v 2	-0.143646	0.355457	0.449213	2 v 2	-0.0761783	0.905775	0.0429796
Q8N8S7	A0A097PIC4, A0A097PID1, A0A0A6YW06, A0A0A6YXC8, A0A0U1RRM6, A0A4D6J698, A8K2B4, E9QKQ9, E9QKR1, E9QLZ9, J3QNM3, Q03173, Q6ZSB8, Q6ZT55, Q8N8S7	ENAH	Protein enabled homolog	3.38409	High	2	5	2	FALSE	TRUE	FALSE	4 v 4	-0.0926403	0.475023	0.323285	4 v 4	-0.0803862	0.771367	0.112739
P07686	H0Y9B6, H0YA83, P07686, Q5URX0	HEXB	Beta-hexosaminidase subunit beta (EC 3.2.1.52) (Beta-N-acetylhexosaminidase subunit beta) (Hexosaminidase subunit B) (Cervical cancer proto-oncogene 7 protein) (HCC-7) (N-acetyl-beta-glucosaminidase subunit beta) [Cleaved into: Beta-hexosaminidase subunit beta chain B; Beta-hexosaminidase subunit beta chain A]	4.13669	High	2	2	2	FALSE	TRUE	FALSE	2 v 2	-0.131011	0.587995	0.230626	2 v 2	-0.0896681	0.7197	0.142848
P62858	G3UYV7, P62858	Rps28	40S ribosomal protein S28	30.4348	High	2	2	2	TRUE	TRUE	FALSE	2 v 2	-0.134112	0.22295	0.651792	2 v 2	-0.104884	0.745977	0.127275
P41222	P41222, Q5SQ11	PTGDS	Prostaglandin-H2 D-isomerase (EC 5.3.99.2) (Beta-trace protein) (Cerebrin-28) (Glutathione-independent PGD synthase) (Lipocalin-type prostaglandin-D synthase) (L-PGDS) (Prostaglandin-D2 synthase) (PGD2 synthase) (PGDS) (PGDS2)	12.6316	High	2	4	2	FALSE	TRUE	FALSE	4 v 4	0.0464152	0.438604	0.357927	4 v 4	-0.10961	0.0543415	1.26487
Q04760	A0A494B970, A0A494BAF7, A0A494BBE7, A5GZX3, Q04760, V9HW62	GLO1	Lactoylglutathione lyase (EC 4.4.1.5) (Aldoketomutase) (Glyoxalase I) (Glx I) (Ketone-aldehyde mutase) (Methylglyoxalase) (S-D-lactoylglutathione methylglyoxal lyase)	14.6739	High	2	2	2	TRUE	TRUE	FALSE	2 v 2	0.216682	0.487529	0.312	2 v 2	-0.116926	0.406525	0.390913
Q96SM3	B4DZY4, Q3V190, Q8N2E1, Q8N2F1, Q96SM3, Q9Z100	CPXM1	Probable carboxypeptidase X1 (EC 3.4.17.-) (Metallocarboxypeptidase CPX-1)	3.13351	High	2	2	2	TRUE	TRUE	FALSE	2 v 2	-0.0517551	0.643834	0.191226	2 v 2	-0.11847	0.495775	0.304716
Q09666	A0JLR7, A0PJF4, E9Q616, Q09666, Q13727, Q61484, Q6UL10, Q6ZQN2, Q8BKS2, Q8N274	AHNAK	Neuroblast differentiation-associated protein AHNAK (Desmoyokin)	2.69949	High	2	3	2	TRUE	TRUE	FALSE	2 v 2	-0.198684	0.721445	0.141797	2 v 2	-0.130952	0.861569	0.0647098
Q03252	A0A384NPH0, Q03252	LMNB2	Lamin-B2	2.90323	High	2	3	2	FALSE	TRUE	FALSE	4 v 4	-0.156211	0.0323545	1.49007	4 v 4	-0.132982	0.617051	0.209679
Q8TAA3	A0A087WYS6, A0A0K0K1K4, A0A338P7D7, B0YJ74, B7ZMS3, B7ZMS4, H0UI83, H0Y586, Q05DH1, Q3THL2, Q3TN31, Q3UIT9, Q4G1B8, Q542H2, Q8TAA3, Q8VEB8, Q9CWH6	PSMA8	Proteasome subunit alpha-type 8 (Proteasome alpha 4 subunit) (Alpha4s) (Proteasome subunit alpha-type 7-like)	9.76562	High	2	4	2	TRUE	TRUE	FALSE	2 v 2	-0.0283721	0.851113	0.0700127	2 v 2	-0.133326	0.492943	0.307203
Q8VIJ6	A0A384N5Z8, Q3TZL2, Q6PIX2, Q7TMH7, Q810V5, Q86VG2, Q8VIJ6, Q9BSV4	Sfpq	Splicing factor, proline- and glutamine-rich (DNA-binding p52/p100 complex, 100 kDa subunit) (Polypyrimidine tract-binding protein-associated-splicing factor) (PSF) (PTB-associated-splicing factor)	3.43348	High	2	2	2	TRUE	TRUE	FALSE	2 v 2	-0.198724	0.291336	0.535606	2 v 2	-0.135477	0.662608	0.178743
P05141	A8K787, B0LAB5, P05141, P12235, P12236, P48962, Q545A2, Q59EI9, Q59EP7, Q6NVC0, Q8BVI9, V9GYG0	SLC25A5	ADP/ATP translocase 2 (ADP,ATP carrier protein 2) (ADP,ATP carrier protein, fibroblast isoform) (Adenine nucleotide translocator 2) (ANT 2) (Solute carrier family 25 member 5) [Cleaved into: ADP/ATP translocase 2, N-terminally processed]	5.03356	High	2	2	2	TRUE	TRUE	FALSE	2 v 2	-0.260802	0.532255	0.27388	2 v 2	-0.138504	0.779719	0.108062
Q53FI7	A0A0D9SFB0, A0A0D9SFI6, A0A0D9SFZ9, A0A0D9SGB2, A0A494C0D6, A2AEX6, A2AEX7, A2AEX8, A2AEY1, A2AEY2, B3KRI9, B7Z4B7, B7Z5T3, B7Z5V0, B7Z6U8, B7Z9A1, P97447, Q13642, Q53FI7, Q5JXH7, Q5JXH8, Q5JXH9, Q5JXI0, Q5JXI2, Q5JXI3, Q5JXI8	n/a	Four and a half LIM domains 1 variant (Fragment)	9.64286	High	2	3	2	FALSE	TRUE	FALSE	2 v 2	-0.203325	0.0479473	1.31924	2 v 2	-0.140573	0.295065	0.530083
P15259	A4D2J6, B4DJA4, B4DKL5, B4DMJ7, B7Z9E5, B7ZW15, P15259, Q0D2Q6, Q3U7Z6, Q53G35, Q5NCI4, Q6FHK8, Q6FHU2, Q6NWV5, Q6P6D7, Q8N0Y7	PGAM2	Phosphoglycerate mutase 2 (EC 5.4.2.11) (EC 5.4.2.4) (BPG-dependent PGAM 2) (Muscle-specific phosphoglycerate mutase) (Phosphoglycerate mutase isozyme M) (PGAM-M)	9.48617	High	2	5	2	TRUE	TRUE	FALSE	4 v 4	-0.244642	0.276867	0.557729	4 v 4	-0.166923	0.655525	0.183411
Q9Z2U1	A0A0G2JF97, Q3TUI9, Q3TUX3, Q5U0A0, Q9Z2U1	Psma5	Proteasome subunit alpha type-5 (Macropain zeta chain) (Multicatalytic endopeptidase complex zeta chain) (Proteasome zeta chain)	7.05394	High	2	2	2	TRUE	TRUE	FALSE	4 v 4	0.181958	0.660635	0.180038	4 v 4	-0.169951	0.317894	0.497718
Q9CXY6	B4DY09, F4ZW63, Q3UXI9, Q53FG3, Q9CXY6, X6R6Z1	Ilf2	Interleukin enhancer-binding factor 2 (Nuclear factor of activated T-cells 45 kDa)	5.64103	High	2	3	2	TRUE	TRUE	FALSE	2 v 2	-0.118333	0.0969895	1.01328	2 v 2	-0.181022	0.497049	0.303601
Q3THE2	A0A384NY64, D3YV37, D3Z249, J3KTJ1, J3QRS3, P19105, Q2F834, Q3THE2, Q53HL1, Q6IBG1, Q6ZWQ9, Q71U02, Q922W7, Q9CQ19, Q9CXD2, Q9D6E6	Myl12b	Myosin regulatory light chain 12B (Myosin regulatory light chain 2-B, smooth muscle isoform) (Myosin regulatory light chain 20 kDa) (MLC20) (Myosin regulatory light chain MRLC2)	16.2791	High	2	4	2	TRUE	TRUE	FALSE	3 v 4	-0.449206	0.112766	0.947822	4 v 4	-0.182802	0.567303	0.246185
P17426	A0A0G2JQM1, A0A0G2JS82, A0A140LHG0, B3KMI7, B4DXJ6, B7Z1Q4, B7Z5S9, E9PR62, M0R2D9, O94973, O95782, P17426, P17427, Q3U7X9, Q69ZW4, Q6PEE6, Q8N2F8	Ap2a1	AP-2 complex subunit alpha-1 (100 kDa coated vesicle protein A) (Adaptor protein complex AP-2 subunit alpha-1) (Adaptor-related protein complex 2 subunit alpha-1) (Alpha-adaptin A) (Alpha1-adaptin) (Clathrin assembly protein complex 2 alpha-A large chain) (Plasma membrane adaptor HA2/AP2 adaptin alpha A subunit)	2.25179	High	2	2	2	TRUE	TRUE	FALSE	2 v 2	-0.155494	0.781814	0.106897	2 v 2	-0.185328	0.431205	0.365316
P63038	A0A024R3X4, A0A0S2Z415, B3GQS7, B7Z4F6, B7Z597, B7Z5E7, C9JL25, D3Z2F2, D3Z7J9, E7ESH4, E7EXB4, P63038, Q53SE2	Hspd1	60 kDa heat shock protein, mitochondrial (EC 5.6.1.7) (60 kDa chaperonin) (Chaperonin 60) (CPN60) (HSP-65) (Heat shock protein 60) (HSP-60) (Hsp60) (Mitochondrial matrix protein P1)	5.93368	High	2	2	2	TRUE	TRUE	FALSE	2 v 2	-0.351769	0.182123	0.739636	2 v 2	-0.192853	0.498412	0.302411
Q6GSS7	A0A0N4SV66, A0A0U1RR32, A0A0U1RRH7, A0AUV1, A3KPC7, A3KPD0, A4FTV9, B2R5B3, B4E0B3, H0YFX9, P04908, P20671, Q149V4, Q61668, Q6GSS7, Q7L7L0, Q8CGP4, Q8CGP5, Q8CGP7, Q8R1M2, Q93077, Q99878, Q9BTM1	Hist2h2aa1	Histone H2A type 2-A (H2a-614) (H2a-615) (Histone H2A.2)	21.5385	High	2	3	1	TRUE	TRUE	FALSE	2 v 2	-0.205931	0.758063	0.120294	2 v 2	-0.197155	0.44441	0.352216
Q13740	B3KNN9, B4DX43, E9Q3Q6, E9Q4G8, F5GXJ9, Q13740, Q5MPX5, Q61490	ALCAM	CD166 antigen (Activated leukocyte cell adhesion molecule) (CD antigen CD166)	3.60206	High	2	2	2	FALSE	TRUE	FALSE	4 v 4	-0.0764037	0.727327	0.13827	4 v 4	-0.202538	0.337197	0.472117
P25786	A0A1B0GS70, B4DEV8, B4E0X6, F5GX11, P25786, Q3TS44, Q8BTU5, V9HW55	PSMA1	Proteasome subunit alpha type-1 (30 kDa prosomal protein) (PROS-30) (Macropain subunit C2) (Multicatalytic endopeptidase complex subunit C2) (Proteasome component C2) (Proteasome nu chain)	8.36502	High	2	2	2	TRUE	TRUE	FALSE	2 v 2	-0.181531	0.36214	0.441124	2 v 2	-0.203921	0.457381	0.339722
P09455	A0A0A0MQT0, A0A0A0MTB9, H0YAK8, P09455, Q00915	RBP1	Retinol-binding protein 1 (Cellular retinol-binding protein) (CRBP) (Cellular retinol-binding protein I) (CRBP-I)	17.7778	High	2	2	2	FALSE	TRUE	FALSE	2 v 2	-0.149744	0.364412	0.438408	2 v 2	-0.209633	0.484459	0.314743
P50991	A8K3C3, B7Z2F4, B7Z2Z8, B7Z9L0, G5E839, P50991, P80315, Q3TII0, Q3UJZ8	CCT4	T-complex protein 1 subunit delta (TCP-1-delta) (CCT-delta) (Stimulator of TAR RNA-binding)	7.23562	High	2	2	2	TRUE	TRUE	FALSE	2 v 2	-0.273947	0.694003	0.158639	2 v 2	-0.219291	0.814952	0.0888682
P61247	A8K4W0, B7Z3M5, D6R9B6, D6RAS7, D6RAT0, D6RB09, D6RED7, D6RG13, D6RGE0, E9PFI5, H0Y8L7, H0Y9Y4, P61247, P97351, Q3U5P8, Q3UAC2, Q3UJU5, Q6NXR8	RPS3A	40S ribosomal protein S3a (Small ribosomal subunit protein eS1) (v-fos transformation effector protein) (Fte-1)	6.81818	High	2	4	2	FALSE	TRUE	FALSE	4 v 4	-0.226551	0.3266	0.485984	4 v 4	-0.229686	0.397228	0.400961
Q9HC38	A8K8F0, B3KV49, B4DX01, B7Z403, E9Q055, E9Q197, E9Q2R6, F6TLX2, F6ZTG3, I3L1F4, I3L277, I3L2C2, I3L3Q4, I3NI24, I3NI27, Q7TMP4, Q9CPV4, Q9HC38, Q9Y3E8	GLOD4	Glyoxalase domain-containing protein 4	5.43131	High	2	2	2	TRUE	TRUE	FALSE	4 v 4	-0.327664	0.100822	0.996444	4 v 4	-0.234804	0.485109	0.314161
O00533	A0A087X0M8, B3KX75, H7C0J0, O00533	CHL1	Neural cell adhesion molecule L1-like protein (Close homolog of L1) [Cleaved into: Processed neural cell adhesion molecule L1-like protein]	2.81457	High	2	2	2	FALSE	TRUE	FALSE	2 v 2	-0.405973	0.178494	0.748377	2 v 2	-0.2363	0.645124	0.190357
P28667	P28667, P49006	Marcksl1	MARCKS-related protein (Brain protein F52) (MARCKS-like protein 1) (Macrophage myristoylated alanine-rich C kinase substrate) (Mac-MARCKS) (MacMARCKS)	14	High	2	4	2	TRUE	TRUE	FALSE	4 v 4	-0.149181	0.267012	0.573469	4 v 4	-0.237111	0.219417	0.658729
O60506	A0A0R4J259, A2AW41, B2R7W4, B2R8Z8, B4DMB1, B4DT28, B7Z645, F6UXX1, F7B5B5, G3UWM1, G3UXJ6, G3UZ48, G3UZI2, G3V018, O43390, O60506, Q05CK9, Q0VGD6, Q3U8W9, Q3UKV5, Q3UMT8, Q3UZI0, Q59GL1, Q6MZS5, Q7TMK9, Q8VHM5, Q99KG1, Q9CT37	SYNCRIP	Heterogeneous nuclear ribonucleoprotein Q (hnRNP Q) (Glycine- and tyrosine-rich RNA-binding protein) (GRY-RBP) (NS1-associated protein 1) (Synaptotagmin-binding, cytoplasmic RNA-interacting protein)	3.37079	High	2	3	2	TRUE	TRUE	FALSE	4 v 4	-0.178658	0.255439	0.592712	4 v 4	-0.241835	0.250831	0.600618
P14314	A0A024R7F1, A0A0S2Z4A0, A0A0S2Z4D8, A0A0S2Z4W7, A2VCQ4, B4DJQ5, K7ELL7, K7EPW7, P14314	PRKCSH	Glucosidase 2 subunit beta (80K-H protein) (Glucosidase II subunit beta) (Protein kinase C substrate 60.1 kDa protein heavy chain) (PKCSH)	3.2197	High	2	2	2	FALSE	TRUE	FALSE	2 v 2	-0.221448	0.693056	0.159232	2 v 2	-0.256121	0.614698	0.211338
P68871	A0A0J9YWK4, A0A1B4WRL5, A0A2R3Z0D6, A0A2R8Y7R2, A0A2R8Y7X9, A0A2S1CVU8, A0A3G5AXY7, A0A481SHK9, A0A515HFS3, A0A650ATW2, A1YZ08, A8DUK0, A8DUK2, A8DUK4, A8DUK7, A8DUL0, A8DUL2, A8DUL5, A8DUL7, A8DUM2, A8DUN2, A8DUP0, A8DUP5, A8DUP7, A8DUQ1, A8DUQ5, A8DV41, A8DV59, A9YUX2, B1Q450, B2M1S6, B2M1S8, B3VL05, B3VL12, B3VL17, B3VL31, B3VL86, B5ANL9, B7UCU6, C8C504, D0U293, D1MGQ0, D3GKD8, D3GKD9, D5FZW3,…	HBB	Hemoglobin subunit beta (Beta-globin) (Hemoglobin beta chain) [Cleaved into: LVV-hemorphin-7; Spinorphin]	12.9252	High	2	3	2	FALSE	TRUE	TRUE	4 v 4	-0.138599	0.342703	0.465082	4 v 4	-0.256282	0.13431	0.87189
A0A384MTY2	A0A384MTY2, H3BT58, Q544F6	ESSBP	Epididymis secretory sperm binding protein	10.5634	High	2	3	2	TRUE	TRUE	FALSE	4 v 4	-0.230867	0.164458	0.783945	4 v 4	-0.272543	0.213189	0.671236
P05388	A8K4Z4, B4E3D5, D3YVM5, F8VPE8, F8VQY6, F8VRK7, F8VS58, F8VU65, F8VW21, F8VWS0, F8VWV4, F8VZS0, G3V210, P05388, Q53HK9, Q53HW2, Q5FWB6, Q5M8R8, Q6NSF2, Q8NHW5, S4R1N1	RPLP0	60S acidic ribosomal protein P0 (60S ribosomal protein L10E) (Large ribosomal subunit protein uL10)	5.99369	High	2	3	2	TRUE	TRUE	FALSE	4 v 4	-0.198659	0.160024	0.795814	4 v 4	-0.275925	0.167611	0.775698
P26583	D6R9A6, P26583, P30681, Q3U566, Q3UAZ7, Q5U071, Q9CT19	HMGB2	High mobility group protein B2 (High mobility group protein 2) (HMG-2)	10.0478	High	2	2	2	FALSE	TRUE	FALSE	4 v 4	-0.133865	0.189912	0.721447	4 v 4	-0.286949	0.0414353	1.38263
P06748	A0A024R3V9, A0A0S2Z4G7, A0A140VJQ2, A4ZU86, E5RI98, P06748, Q5BL09, Q5SQB0, Q5SQB5, Q5U438, Q61937, Q9BTI9, Q9DAY9, Q9NX34	NPM1	Nucleophosmin (NPM) (Nucleolar phosphoprotein B23) (Nucleolar protein NO38) (Numatrin)	5.78231	High	2	4	2	FALSE	TRUE	FALSE	4 v 4	-0.282902	0.0681093	1.16679	4 v 4	-0.28724	0.498831	0.302046
P78557	A5PHJ9, A5YPB6, P08559, P78557, Q3UFJ3, Q5JPU3, Q6LCA3, Q99724, Q99725, Q9UNV7	PDHA1	Pyruvate dehydrogenase E1-alpha-subunit (Fragment)	61.017	High	2	2	2	FALSE	TRUE	FALSE	2 v 2	0.460614	0.661901	0.179207	2 v 2	-0.288297	0.706154	0.1511
P27658	A0A087WZI0, A1KY36, C9JTN9, P27658, Q00780	COL8A1	Collagen alpha-1(VIII) chain (Endothelial collagen) [Cleaved into: Vastatin]	3.36022	High	2	2	2	FALSE	TRUE	FALSE	2 v 2	-0.143467	0.709038	0.149331	2 v 2	-0.292265	0.55247	0.257691
Q68BL8	A0A024R8X7, B4DWE8, F2Z3N3, Q68BL8	OLFML2B	Olfactomedin-like protein 2B (Photomedin-2)	2.8	High	2	2	2	FALSE	TRUE	FALSE	2 v 2	-0.0503264	0.943855	0.0250946	2 v 2	-0.292947	0.633597	0.198187
Q16643	A0A2Z6ATB6, B3KSQ7, B7Z2Z0, D6R9Q9, D6R9W4, Q16643	DBN1	Drebrin (Developmentally-regulated brain protein)	4.46841	High	2	2	2	FALSE	TRUE	FALSE	4 v 4	-0.0488606	0.846272	0.0724898	4 v 4	-0.310588	0.247306	0.606766
G4XXL9	C9JFR7, G4XXL9, P62897, Q6LER6	CYCS	Cytochrome c	14.2857	High	2	5	2	FALSE	TRUE	TRUE	4 v 4	-0.242342	0.2191	0.659358	4 v 4	-0.330409	0.268528	0.571011
A0A024RDL1	A0A024RDL1, A0A571BEL9, A1JUI8, B1AT05, B2R9K8, B4DN39, B4DPJ8, Q3TI05, Q3TI62, Q3TIX8, Q3TW97, Q52KG9, Q59ET3, Q61390, Q8BVT1, Q8VEI1, Q92526	CCT6A	Chaperonin containing TCP1, subunit 6A (Zeta 1), isoform CRA_a	3.20151	High	2	2	2	FALSE	TRUE	FALSE	2 v 2	-0.410579	0.456168	0.340875	2 v 2	-0.333182	0.543087	0.265131
P05387	H0YDD8, P05387, P99027	RPLP2	60S acidic ribosomal protein P2 (Large ribosomal subunit protein P2) (Renal carcinoma antigen NY-REN-44)	21.7391	High	2	3	2	FALSE	TRUE	FALSE	4 v 4	-0.362208	0.279825	0.553113	4 v 4	-0.352205	0.266084	0.574982
P62318	A0A1W2P7K5, H3BT13, P62318, Q91VM2	SNRPD3	Small nuclear ribonucleoprotein Sm D3 (Sm-D3) (snRNP core protein D3)	23.8095	High	2	3	2	TRUE	TRUE	FALSE	2 v 2	-0.503285	0.433313	0.363198	2 v 2	-0.358839	0.659809	0.180582
P61979	A0A024R228, A0A286YCM2, A0A286YDH1, A0A286YDM3, A0A286YE41, A0A286YEC4, B2M1R6, B4DFF1, B4DUQ1, H3BJ43, H3BK96, H3BKD0, H3BKI8, H3BLL4, H3BLP7, P61979, Q3TG17, Q3TJ38, Q3TL71, Q3TUA1, Q3U6X2, Q3U9Q3, Q5EC54, Q5FWJ5, Q5T6W2, Q8BT23, S4R457	Hnrnpk	Heterogeneous nuclear ribonucleoprotein K (hnRNP K)	5.39957	High	2	8	2	TRUE	TRUE	FALSE	4 v 4	-0.288627	0.0130774	1.88348	4 v 4	-0.362547	0.0282204	1.54944
P05556	P05556	ITGB1	Integrin beta-1 (Fibronectin receptor subunit beta) (Glycoprotein IIa) (GPIIA) (VLA-4 subunit beta) (CD antigen CD29)	2.38095	High	2	2	2	FALSE	TRUE	FALSE	2 v 2	-0.271229	0.491645	0.308348	2 v 2	-0.3783	0.445182	0.351462
A0A384MEF1	A0A0A0MS51, A0A0A0MT01, A0A384MEF1, B3KS49, B7Z2X4, B7Z4U6, B7Z6N2, B7Z992, B7Z9A0, Q3SX14, Q5T0H8	GSN	Actin-depolymerizing factor (Brevin) (Gelsolin)	2.30179	High	2	3	2	FALSE	TRUE	TRUE	4 v 4	-0.277962	0.183187	0.737106	4 v 4	-0.382015	0.150499	0.822466
P15880	D3DU83, D3YVC1, D3YWJ3, E9PMM9, E9PPT0, E9PQD7, H0YE27, H0YEN5, H3BNG3, O60249, O89072, P15880, Q3KQT6, Q3TI78, Q3TL20, Q3TLE5, Q3TXR5, Q3TXS9, Q3UB36, Q3V2B9, Q58EU3, Q6IPX5, Q6ZNN8, Q8J014, Q8N5L9, Q8NI61, Q8NI62, Q9BSW5, Q9DC49	RPS2	40S ribosomal protein S2 (40S ribosomal protein S4) (Protein LLRep3) (Small ribosomal subunit protein uS5)	7.16724	High	2	2	2	TRUE	TRUE	FALSE	2 v 2	-0.594454	0.0212319	1.67301	2 v 2	-0.382507	0.299729	0.523271
Q66JR8	A0A158RFU3, F5GXR3, F5H7R9, Q66JR8, Q9D0J8	Ptms	Ptms protein	10.9005	High	2	3	1	TRUE	TRUE	FALSE	2 v 2	-0.223821	0.484267	0.314915	2 v 2	-0.386599	0.686368	0.163443
Q9QUM9	A0A140VK44, E0CXB1, G3V295, G3V3I1, G3V3U4, G3V5Z7, Q59F72, Q9BZ93, Q9QUM9	Psma6	Proteasome subunit alpha type-6 (Macropain iota chain) (Multicatalytic endopeptidase complex iota chain) (Proteasome iota chain)	7.31707	High	2	3	2	TRUE	TRUE	FALSE	4 v 4	-0.274084	0.110407	0.957003	4 v 4	-0.389913	0.158271	0.800599
Q9Z1N5	A0A024R7H0, A0A0A0MT12, A0A0G2JHN7, A0A0G2JJL7, A0A0G2JJZ9, A0A1S6GWH2, A0A286SD52, A0A286SD59, A0A286SD63, A0A286SD64, A0A286SD65, A0A286SD67, A0A286SD68, B4DF34, B4DH55, B4DP52, B4DX78, D6RHT5, F6QYI9, F6R6M7, F6S2B7, F6S4E6, F6SXL5, F6TRA5, F6U6E2, F6WLT2, H0Y400, K7EIL8, K7EL56, K7EN69, K7ENP6, K7EPJ3, K7EQN7, O00148, Q13838, Q3T9L0, Q3TB18, Q3U837, Q3UVN0, Q59G92, Q5STU3, Q69YT6, Q7KYK3, Q8V…	Ddx39b	Spliceosome RNA helicase Ddx39b (EC 3.6.4.13) (56 kDa U2AF65-associated protein) (DEAD box protein UAP56) (HLA-B-associated transcript 1 protein)	5.60748	High	2	3	2	TRUE	TRUE	FALSE	2 v 2	-0.307089	0.144235	0.840929	2 v 2	-0.490262	0.0197018	1.70549
I3WAC9	A6XGL2, C9JNR5, F6MZK5, F8WCM5, I3WAC9, P01325	INS	Insulin	25.4545	High	2	45	2	FALSE	TRUE	FALSE	4 v 4	-0.310278	0.0836013	1.07779	4 v 4	-0.494947	0.0191815	1.71712
A0A0S2Z4C3	A0A0S2Z3S9, A0A0S2Z3W2, A0A0S2Z3X6, A0A0S2Z4C3, A0A0S2Z4H0, P97807	FH	Fumarate hydratase, mitochondrial (EC 4.2.1.2) (Fragment)	4.5098	High	2	2	2	FALSE	TRUE	FALSE	2 v 2	-0.3383	0.402094	0.395672	2 v 2	-0.514936	0.358802	0.445145
Q07021	A8K651, Q07021	C1QBP	Complement component 1 Q subcomponent-binding protein, mitochondrial (ASF/SF2-associated protein p32) (Glycoprotein gC1qBP) (C1qBP) (Hyaluronan-binding protein 1) (Mitochondrial matrix protein p32) (gC1q-R protein) (p33) (SF2AP32)	4.96454	High	2	4	2	FALSE	TRUE	FALSE	4 v 4	-0.412654	0.0107599	1.96819	4 v 4	-0.556914	0.0517846	1.2858
Q9H8Y1	A0A1Y7VJJ3, Q3SYK4, Q9H8Y1	VRTN	Vertnin	1.56695	High	1	2	1	TRUE	TRUE	FALSE	4 v 4	2.71103	0.0513208	1.28971	4 v 4	3.09372	0.05948	1.22563
Q6I9S7	Q6I9S7	CXCL5	C-X-C motif chemokine	10.5263	High	1	2	1	FALSE	TRUE	FALSE	4 v 4	2.54098	0.0153119	1.81497	4 v 4	2.96709	0.00360801	2.44273
P49207	P49207, Q9D1R9	RPL34	60S ribosomal protein L34 (Large ribosomal subunit protein eL34)	5.98291	Medium	1	1	1	TRUE	TRUE	FALSE	2 v 2	-0.236754	0.579973	0.236592	2 v 2	1.91939	0.234405	0.630033
P99026	A0A140VK46, P99026	Psmb4	Proteasome subunit beta type-4 (EC 3.4.25.1) (Low molecular mass protein 3) (Macropain beta chain) (Multicatalytic endopeptidase complex beta chain) (Proteasome beta chain) (Proteasome chain 3)	3.78788	High	1	1	1	TRUE	TRUE	FALSE	2 v 2	1.2028	0.0979097	1.00917	2 v 2	1.77559	0.112365	0.949367
Q9EQC7	A0A024R1Y8, Q8BJD6, Q9EQC7	Fstl3	Follistatin-related protein 3 (Follistatin-like protein 3) (Follistatin-related gene protein)	4.6875	High	1	2	1	TRUE	TRUE	FALSE	3 v 3	1.40226	0.108781	0.963446	3 v 3	1.63928	0.124329	0.905427
P10451	A0A024RDE6, A6XMV6, B7Z351, F2YQ21, P10451	SPP1	Osteopontin (Bone sialoprotein 1) (Nephropontin) (Secreted phosphoprotein 1) (SPP-1) (Urinary stone protein) (Uropontin)	5.09554	High	1	2	1	FALSE	TRUE	FALSE	2 v 2	1.27043	0.00165668	2.78076	2 v 2	1.51625	0.0339186	1.46956
P10124	A0A024QZL1, P10124	SRGN	Serglycin (Hematopoietic proteoglycan core protein) (Platelet proteoglycan core protein) (P.PG) (Secretory granule proteoglycan core protein)	8.22785	High	1	2	1	FALSE	TRUE	FALSE	4 v 4	0.941152	0.145401	0.837432	4 v 4	1.42081	0.0704223	1.15229
D0EI67	A0A075B7C5, A0A494C1Q1, B2R5J8, D0EI67	CCL5	C-C motif chemokine	8.79121	High	1	2	1	FALSE	TRUE	FALSE	2 v 2	0.913175	0.44029	0.356261	2 v 2	1.2296	0.461326	0.335992
P08603	A0A024R962, A0A024R984, A0A087WYK9, A0A0D9SG88, A8K5T0, P08603, Q02985, Q5TFM2, Q6NSD3, Q8WW96	CFH	Complement factor H (H factor 1)	0.812348	Medium	1	1	1	FALSE	TRUE	FALSE	2 v 2	0.977562	0.342481	0.465363	2 v 2	0.998154	0.41262	0.38445
Q8R054	A0A1W2PR88, A0A1W2PRB1, O60687, Q8R054	Srpx2	Sushi repeat-containing protein SRPX2	1.92308	High	1	1	1	TRUE	TRUE	FALSE	2 v 2	0.940844	0.0421048	1.37567	2 v 2	0.779423	0.0721798	1.14158
Q15185	A0A087WYT3, B3KUY2, B4DDC6, D3Z7C6, Q15185, Q3TJG6, Q9CRH1, Q9R0Q7	PTGES3	Prostaglandin E synthase 3 (EC 5.3.99.3) (Cytosolic prostaglandin E2 synthase) (cPGES) (Hsp90 co-chaperone) (Progesterone receptor complex p23) (Telomerase-binding protein p23)	5	Medium	1	1	1	TRUE	TRUE	FALSE	2 v 2	-0.103245	0.46569	0.331903	2 v 2	0.752355	0.457188	0.339905
Q8N696	Q8N696	AK38	Antiangiogenic AK38 protein	21.0526	Medium	1	1	1	FALSE	TRUE	FALSE	2 v 2	0.691756	0.30882	0.510295	2 v 2	0.704677	0.521034	0.283134
Q5SR53	Q5SR53	PIK3CD-AS1	Putative uncharacterized protein PIK3CD-AS1 (PIK3CD antisense RNA 1) (PIK3CD antisense gene protein 1)	13.7725	Medium	1	1	1	FALSE	TRUE	FALSE	2 v 2	0.483437	0.382269	0.417631	2 v 2	0.629921	0.156451	0.805622
Q9NSI8	Q9NSI8, S6G0C9	SAMSN1	SAM domain-containing protein SAMSN-1 (Hematopoietic adaptor containing SH3 and SAM domains 1) (Nash1) (SAM domain, SH3 domain and nuclear localization signals protein 1) (SH3-SAM adaptor protein)	3.21716	Medium	1	1	1	FALSE	TRUE	FALSE	2 v 2	0.866722	0.0233332	1.63203	2 v 2	0.611564	0.157918	0.80157
P05154	B4DPC7, G3V264, G3V265, G3V2M1, G3V482, P05154	SERPINA5	Plasma serine protease inhibitor (Acrosomal serine protease inhibitor) (Plasminogen activator inhibitor 3) (PAI-3) (PAI3) (Protein C inhibitor) (PCI) (Serpin A5)	3.20197	High	1	1	1	FALSE	TRUE	FALSE	2 v 2	0.180802	0.0717234	1.14434	2 v 2	0.595692	0.198008	0.703316
O43692	O43692	PI15	Peptidase inhibitor 15 (PI-15) (25 kDa trypsin inhibitor) (p25TI) (Cysteine-rich secretory protein 8) (CRISP-8) (SugarCrisp)	3.87597	High	1	2	1	FALSE	TRUE	FALSE	4 v 4	0.784472	0.0322156	1.49193	4 v 4	0.587119	0.0499279	1.30166
Q9Y6D9	A4D218, C9JJ38, Q9WTX8, Q9Y6D9	MAD1L1	Mitotic spindle assembly checkpoint protein MAD1 (Mitotic arrest deficient 1-like protein 1) (MAD1-like protein 1) (Mitotic checkpoint MAD1 protein homolog) (HsMAD1) (hMAD1) (Tax-binding protein 181)	1.11421	Medium	1	2	1	TRUE	TRUE	FALSE	2 v 2	0.457842	0.643553	0.191415	2 v 2	0.530332	0.662816	0.178607
V5LET0	U5YBD2, U5YCE5, U5YEG4, V5LET0	HLA-A	MHC class I antigen (Fragment)	23.6111	Medium	1	1	1	FALSE	TRUE	FALSE	2 v 2	0.26317	0.661521	0.179457	2 v 2	0.507753	0.0706897	1.15064
O75781	A0A024R207, B2RCL4, B7Z649, O75781	PALM	Paralemmin-1 (Paralemmin)	2.32558	High	1	1	1	FALSE	TRUE	FALSE	2 v 2	0.444656	0.303065	0.518464	2 v 2	0.499319	0.0349357	1.45673
P41271	A0A087WTY6, A3KFI1, A3KFI2, A3KFI3, A3KFI4, A3KFI5, E5RFZ1, P41271, Q61477	NBL1	Neuroblastoma suppressor of tumorigenicity 1 (DAN domain family member 1) (Protein N03) (Zinc finger protein DAN)	3.8674	Medium	1	1	1	TRUE	TRUE	FALSE	2 v 2	0.615447	0.437839	0.358686	2 v 2	0.482892	0.445299	0.351348
Q7Z2K8	Q7Z2K8	GPRIN1	G protein-regulated inducer of neurite outgrowth 1 (GRIN1)	0.793651	Medium	1	1	1	FALSE	TRUE	FALSE	2 v 2	0.644667	0.681072	0.166807	2 v 2	0.435871	0.774619	0.110912
P05161	A0A096LNZ9, A0A096LPJ4, P05161	ISG15	Ubiquitin-like protein ISG15 (Interferon-induced 15 kDa protein) (Interferon-induced 17 kDa protein) (IP17) (Ubiquitin cross-reactive protein) (hUCRP)	12.1212	High	1	3	1	FALSE	TRUE	FALSE	2 v 2	0.286275	0.205779	0.6866	2 v 2	0.409893	0.062624	1.20326
Q99K67	F8WAH1, F8WE53, Q3UWN2, Q99K67, Q9UDR5	Aass	Alpha-aminoadipic semialdehyde synthase, mitochondrial (LKR/SDH) [Includes: Lysine ketoglutarate reductase (LKR) (LOR) (EC 1.5.1.8); Saccharopine dehydrogenase (SDH) (EC 1.5.1.9)]	1.40389	Medium	1	1	1	TRUE	TRUE	FALSE	2 v 2	0.485464	0.262777	0.580412	2 v 2	0.374986	0.501254	0.299942
Q32P41	Q32P41	TRMT5	tRNA (guanine(37)-N1)-methyltransferase (EC 2.1.1.228) (M1G-methyltransferase) (tRNA [GM37] methyltransferase) (tRNA methyltransferase 5 homolog)	5.10806	Medium	1	1	1	FALSE	TRUE	FALSE	2 v 2	-0.0470288	0.90982	0.0410443	2 v 2	0.361685	0.31763	0.498079
P02511	A0A024R3B9, A0A140G961, A0A1L1SRG5, B4DIA6, C3VMY8, E9PJL7, E9PNH7, E9PRA8, P02511, P23927	CRYAB	Alpha-crystallin B chain (Alpha(B)-crystallin) (Heat shock protein beta-5) (HspB5) (Renal carcinoma antigen NY-REN-27) (Rosenthal fiber component)	6.28571	High	1	1	1	TRUE	TRUE	FALSE	2 v 2	0.0877365	0.821329	0.0854831	2 v 2	0.315503	0.60554	0.217857
Q9H013	E5RIS2, Q9H013	ADAM19	Disintegrin and metalloproteinase domain-containing protein 19 (ADAM 19) (EC 3.4.24.-) (Meltrin-beta) (Metalloprotease and disintegrin dendritic antigen marker) (MADDAM)	0.837696	High	1	1	1	FALSE	TRUE	FALSE	2 v 2	0.465774	0.223651	0.65043	2 v 2	0.289779	0.63964	0.194064
H0YBI8	A0A0Y0J542, H0YBI8	VEGFA	Vascular endothelial growth factor A (Vascular permeability factor) (Fragment)	14.4144	Medium	1	1	1	FALSE	TRUE	FALSE	2 v 2	-0.148285	0.728028	0.137852	2 v 2	0.28423	0.539181	0.268265
P16070	A0A1Z1VXF2, A0A385KNS5, A8K309, B4DN59, E9PKC6, H0Y2P0, H0Y5E4, H0YCV9, H0YD13, H0YD17, H0YDW7, H0YDX6, P16070	CD44	CD44 antigen (CDw44) (Epican) (Extracellular matrix receptor III) (ECMR-III) (GP90 lymphocyte homing/adhesion receptor) (HUTCH-I) (Heparan sulfate proteoglycan) (Hermes antigen) (Hyaluronate receptor) (Phagocytic glycoprotein 1) (PGP-1) (Phagocytic glycoprotein I) (PGP-I) (CD antigen CD44)	1.34771	High	1	2	1	FALSE	TRUE	FALSE	4 v 4	0.188466	0.0236787	1.62564	4 v 4	0.272548	0.0622348	1.20597
A0A024R969	A0A024R969	CHI3L1	Chitinase-3-like protein 1	2.61097	Medium	1	1	1	FALSE	TRUE	FALSE	2 v 2	0.561227	0.42645	0.370132	2 v 2	0.272047	0.476306	0.322114
Q9NRA1	B2R9K6, B4E3A5, Q9NRA1	PDGFC	Platelet-derived growth factor C (PDGF-C) (Fallotein) (Spinal cord-derived growth factor) (SCDGF) (VEGF-E) [Cleaved into: Platelet-derived growth factor C, latent form (PDGFC latent form); Platelet-derived growth factor C, receptor-binding form (PDGFC receptor-binding form)]	3.47826	High	1	1	1	FALSE	TRUE	FALSE	2 v 2	0.226518	0.322282	0.491764	2 v 2	0.254332	0.151959	0.818275
O14874	B4DGN9, H3BS02, H3BTL2, O14874	BCKDK	[3-methyl-2-oxobutanoate dehydrogenase [lipoamide]] kinase, mitochondrial (EC 2.7.11.4) (Branched-chain alpha-ketoacid dehydrogenase kinase) (BCKD-kinase) (BCKDHKIN)	1.45631	Medium	1	1	1	FALSE	TRUE	FALSE	2 v 2	0.271742	0.29952	0.523575	2 v 2	0.253026	0.280865	0.551503
A0A024R718	A0A024R718, Q658Z1	PBEF1	Nicotinamide phosphoribosyltransferase (NAmPRTase) (EC 2.4.2.12)	3.25866	High	1	1	1	FALSE	TRUE	FALSE	2 v 2	0.0799798	0.61518	0.210998	2 v 2	0.242063	0.239066	0.621483
Q01469	Q01469	FABP5	Fatty acid-binding protein 5 (Epidermal-type fatty acid-binding protein) (E-FABP) (Fatty acid-binding protein, epidermal) (Psoriasis-associated fatty acid-binding protein homolog) (PA-FABP)	5.18518	Medium	1	1	1	FALSE	TRUE	FALSE	2 v 2	-0.178447	0.771374	0.112735	2 v 2	0.227138	0.861277	0.0648573
Q99JH7	B4DRB1, B7Z9U4, D3Z601, F5H172, F5H5C6, F5H5D7, F5H746, F5H7C7, Q99JH7, Q9BQT9	Clstn3	Calsyntenin-3 (Alcadein-beta) (Alc-beta)	1.15063	High	1	1	1	TRUE	TRUE	FALSE	2 v 2	0.126796	0.230434	0.637454	2 v 2	0.226635	0.589387	0.2296
A0A024R7D5	A0A024R7D5, H0YMD1, J3KMZ9, Q9UH51	LDLR	Low density lipoprotein receptor (Familial hypercholesterolemia), isoform CRA_b	1.04651	High	1	1	1	FALSE	TRUE	FALSE	2 v 2	0.18989	0.549334	0.260163	2 v 2	0.225042	0.286353	0.543098
Q542X7	B7Z4R3, F5GWF6, F8VQ14, Q542X7, Q9H369, V9HW96	Cct2	CCT-beta (T-complex protein 1 subunit beta)	2.61682	Medium	1	1	1	TRUE	TRUE	FALSE	2 v 2	-0.0636858	0.571359	0.243091	2 v 2	0.209707	0.140611	0.85198
Q9NYV4	A0A024R9G8, A0A0A0MQS0, A0A0A8K9A6, A0A2R8VHV1, A0A2R8VKH6, A8MUE8, A8MW92, A8MXR8, E9PM57, F8W9L8, H0YC05, J3QSD7, Q14AX6, Q3TNY6, Q63ZX6, Q6P7V2, Q8CCJ9, Q9H8G4, Q9NYV4	CDK12	Cyclin-dependent kinase 12 (EC 2.7.11.22) (EC 2.7.11.23) (Cdc2-related kinase, arginine/serine-rich) (CrkRS) (Cell division cycle 2-related protein kinase 7) (CDC2-related protein kinase 7) (Cell division protein kinase 12) (hCDK12)	0.536913	High	1	4	1	TRUE	TRUE	FALSE	4 v 4	-0.631147	0.427905	0.368652	4 v 4	0.201857	0.285563	0.544298
P29416	A0A0S2Z3L7, A0A0S2Z3W3, A0A0S2Z3X0, B4DVA7, H3BP20, H3BS10, H3BTD4, H3BU85, P29416, Q3THQ0, Q3TKF6, Q3TVI2, Q3TW10, Q3TXV7, Q3U936, Q3UCP6, Q8BNS6, Q9BVJ8	Hexa	Beta-hexosaminidase subunit alpha (EC 3.2.1.52) (Beta-N-acetylhexosaminidase subunit alpha) (Hexosaminidase subunit A) (N-acetyl-beta-glucosaminidase subunit alpha)	2.08333	High	1	1	1	TRUE	TRUE	FALSE	2 v 2	0.102512	0.233033	0.632583	2 v 2	0.19438	0.505253	0.296491
Q96A83	Q96A83	COL26A1	Collagen alpha-1(XXVI) chain (Alpha-1 type XXVI collagen) (EMI domain-containing protein 2) (Emilin and multimerin domain-containing protein 2) (Emu2)	2.94785	High	1	1	1	FALSE	TRUE	FALSE	2 v 2	0.0599834	0.784164	0.105593	2 v 2	0.186558	0.610061	0.214626
P00750	B4DRD3, B8ZX62, E5RGA1, E5RHG4, H0YBH9, P00750, Q5HYM8	PLAT	Tissue-type plasminogen activator (t-PA) (t-plasminogen activator) (tPA) (EC 3.4.21.68) (Alteplase) (Reteplase) [Cleaved into: Tissue-type plasminogen activator chain A; Tissue-type plasminogen activator chain B]	2.13523	High	1	2	1	FALSE	TRUE	FALSE	4 v 4	0.19277	0.154992	0.80969	4 v 4	0.16204	0.278733	0.554812
P62311	B2R5H5, P62311	Lsm3	U6 snRNA-associated Sm-like protein LSm3	11.7647	High	1	1	1	TRUE	TRUE	FALSE	2 v 2	0.0681062	0.703146	0.152954	2 v 2	0.156005	0.403898	0.393728
P12081	A0A2R8YCI2, A0A2R8YFR1, B4DDD8, B4DEA2, B4E1C5, D6RF05, E7ETE2, P12081, Q52NV4	HARS1	Histidine--tRNA ligase, cytoplasmic (EC 6.1.1.21) (Histidyl-tRNA synthetase) (HisRS)	1.76817	High	1	1	1	FALSE	TRUE	TRUE	2 v 2	0.135222	0.513619	0.289359	2 v 2	0.138928	0.806643	0.0933188
Q9ER65	B3KPI8, Q9ER65, Q9H4D0	Clstn2	Calsyntenin-2 (Alcadein-gamma) (Alc-gamma)	0.931677	Medium	1	1	1	TRUE	TRUE	FALSE	2 v 2	0.122544	0.595132	0.225387	2 v 2	0.129751	0.749068	0.125479
A0A024R210	A0A024R210	IFITM1	Interferon induced transmembrane protein 1 (9-27), isoform CRA_a	14.4	High	1	1	1	FALSE	TRUE	FALSE	2 v 2	0.131517	0.5	0.30103	2 v 2	0.120678	0.426311	0.370274
Q62261	A0A087WUZ3, A0A0A0MQG2, B2ZZ89, D6W5C0, F8W6C1, K9MS24, Q3TZN6, Q5DTR4, Q62261	Sptbn1	Spectrin beta chain, non-erythrocytic 1 (Beta-II spectrin) (Embryonic liver fodrin) (Fodrin beta chain)	0.338553	High	1	1	1	TRUE	TRUE	FALSE	2 v 2	0.0186935	0.955244	0.0198855	2 v 2	0.11906	0.824872	0.0836135
Q8TEA8	A0A087WZV9, Q496C9, Q8TEA8, Q9DD18	DTD1	D-aminoacyl-tRNA deacylase 1 (DTD) (EC 3.1.1.96) (DNA-unwinding element-binding protein B) (DUE-B) (Gly-tRNA(Ala) deacylase) (Histidyl-tRNA synthase-related)	3.34928	Medium	1	1	1	TRUE	TRUE	FALSE	2 v 2	-0.106826	0.449382	0.347385	2 v 2	0.111992	0.839895	0.0757749
P97785	A0A097BVN3, D3YUD5, D3Z3C9, D6RDD4, P56159, P97785	Gfra1	GDNF family receptor alpha-1 (GDNF receptor alpha-1) (GDNFR-alpha-1) (GFR-alpha-1) (TGF-beta-related neurotrophic factor receptor 1)	1.49573	High	1	1	1	TRUE	TRUE	FALSE	2 v 2	-0.101449	0.764092	0.116854	2 v 2	0.111081	0.721674	0.141659
P12955	A0A494C165, A0A494C194, J3K000, K7ES25, P12955, Q11136, V9GYE4	PEPD	Xaa-Pro dipeptidase (X-Pro dipeptidase) (EC 3.4.13.9) (Imidodipeptidase) (Peptidase D) (Proline dipeptidase) (Prolidase)	2.23124	High	1	1	1	TRUE	TRUE	FALSE	2 v 2	0.0330642	0.835533	0.0780365	2 v 2	0.0997707	0.0994045	1.00259
Q6IBR8	B5BU01, Q6IBR8, Q96I16	EIF2S2	Eukaryotic translation initiation factor 2, subunit 2 beta, 38kDa (Eukaryotic translation initiation factor 2, subunit 2 beta, 38kDa, isoform CRA_b) (cDNA, FLJ93495, highly similar to Homo sapiens eukaryotic translation initiation factor 2, subunit 2 beta, 38kDa (EIF2S2), mRNA) (eIF2S2 protein)	3.003	High	1	1	1	FALSE	TRUE	FALSE	2 v 2	0.136071	0.000507782	3.29432	2 v 2	0.0853099	0.258823	0.586998
Q14982	B4DS15, B7Z1I4, B7Z1Z5, B7Z9J9, B7ZLQ0, D3Z396, F8VTR5, G5E8G3, Q14982, Q3TYC2, Q3TYL3, Q3USC2, Q6B0I4, Q6DFY2, Q8BG33, Q8BMT5, Q99PJ0, Q9P121	OPCML	Opioid-binding protein/cell adhesion molecule (OBCAM) (OPCML) (Opioid-binding cell adhesion molecule) (IgLON family member 1)	2.31884	High	1	1	1	TRUE	TRUE	FALSE	2 v 2	-0.158696	0.33299	0.477569	2 v 2	0.0831699	0.407583	0.389784
Q9UKP4	B4DSP4, Q59FG3, Q9UKP4	ADAMTS7	A disintegrin and metalloproteinase with thrombospondin motifs 7 (ADAM-TS 7) (ADAM-TS7) (ADAMTS-7) (EC 3.4.24.-) (COMPase)	0.711744	High	1	1	1	FALSE	TRUE	FALSE	2 v 2	0.0296984	0.681531	0.166514	2 v 2	0.0810707	0.726054	0.139031
Q76LA1	A0A1W2PS52, Q76LA1	CSTB	CSTB protein (Cystatin B) (Cystatin B (Stefin B)) (Cystatin B (Stefin B), isoform CRA_a) (Epididymis secretory sperm binding protein) (cDNA, FLJ92415, Homo sapiens cystatin B (stefin B) (CSTB), mRNA)	6.12245	Medium	1	2	1	FALSE	TRUE	FALSE	2 v 2	-0.0137131	0.929471	0.0317639	2 v 2	0.0788735	0.721993	0.141467
Q58DZ3	A0A0B4J213, A0A0C4DH44, A0A2I3BQF4, Q58DZ3, Q5PR15	Rpl30	60S ribosomal protein L30	7.82609	High	1	1	1	TRUE	TRUE	FALSE	2 v 2	0.133201	0.900554	0.0454901	2 v 2	0.0731791	0.643814	0.191239
P62424	P62424, Q58ET1, Q5EBG5, Q5T8U3, Q6P1A9, Q80UT7, V9GX35	RPL7A	60S ribosomal protein L7a (Large ribosomal subunit protein eL8) (PLA-X polypeptide) (Surfeit locus protein 3)	3.00752	Medium	1	1	1	TRUE	TRUE	FALSE	2 v 2	0.0957984	0.663143	0.178393	2 v 2	0.0669768	0.875252	0.0578668
Q07955	A8K1L8, H7BX95, J3KSW7, J3QQV5, Q07955, Q59FA2	SRSF1	Serine/arginine-rich splicing factor 1 (Alternative-splicing factor 1) (ASF-1) (Splicing factor, arginine/serine-rich 1) (pre-mRNA-splicing factor SF2, P33 subunit)	3.22581	High	1	1	1	TRUE	TRUE	FALSE	2 v 2	0.149065	0.546975	0.262033	2 v 2	0.0614771	0.801793	0.0959375
P28838	A0A0G2JEM7, H0Y9Q1, P28838, Q9CPY7, V9HW38	LAP3	Cytosol aminopeptidase (EC 3.4.11.1) (Cysteinylglycine-S-conjugate dipeptidase) (EC 3.4.13.23) (Leucine aminopeptidase 3) (LAP-3) (Leucyl aminopeptidase) (Peptidase S) (Proline aminopeptidase) (EC 3.4.11.5) (Prolyl aminopeptidase)	2.31214	High	1	1	1	TRUE	TRUE	FALSE	2 v 2	-0.0452291	0.530305	0.275474	2 v 2	0.0447217	0.145297	0.837742
P97371	A0A0K0K1L8, A0A384NQ35, G3UWN9, G3UXY0, G3UXZ5, G3X9K9, P97371, Q6FHU3	Psme1	Proteasome activator complex subunit 1 (11S regulator complex subunit alpha) (REG-alpha) (Activator of multicatalytic protease subunit 1) (Proteasome activator 28 subunit alpha) (PA28a) (PA28alpha)	4.81928	Medium	1	1	1	TRUE	TRUE	FALSE	2 v 2	-0.135219	0.169103	0.77185	2 v 2	0.0440868	0.8219	0.0851809
H7C1D3	H7C1D3	PLB1	Phospholipase B1, membrane-associated (Fragment)	9.93789	Medium	1	1	1	FALSE	TRUE	FALSE	2 v 2	0.279738	0.334285	0.475883	2 v 2	0.0362418	0.925965	0.0334052
Q9NZU5	B4DEY6, Q9NZU5	LMCD1	LIM and cysteine-rich domains protein 1 (Dyxin)	3.83562	Medium	1	1	1	FALSE	TRUE	FALSE	2 v 2	0.0268044	0.968069	0.0140936	2 v 2	0.0352482	0.971999	0.0123341
P80313	A0A0N4SUI8, A0A0N4SV00, B7Z1C9, B7Z7I4, P80313, Q3TET0, Q3THH8, Q3TJN2, Q3UDB1, Q3UIJ0, Q53HV2, Q6IBT3, Q8C5Q5, Q99832	Cct7	T-complex protein 1 subunit eta (TCP-1-eta) (CCT-eta)	2.57353	Medium	1	1	1	TRUE	TRUE	FALSE	2 v 2	-0.205952	0.295222	0.529851	2 v 2	0.00641946	0.882889	0.0540937
P0CG35	A2AF31, P0CG35, Q8C0W0	TMSB15B	Thymosin beta-15B	15.5556	High	1	2	1	TRUE	TRUE	FALSE	4 v 4	0.173591	0.274163	0.561992	4 v 4	-0.00179552	0.989551	0.00456163
Q14980	A0A024R5G4, A0A024R5M9, A0A087WY61, Q14980, Q4LE64, Q59HB8, Q7Z757	NUMA1	Nuclear mitotic apparatus protein 1 (Nuclear matrix protein-22) (NMP-22) (Nuclear mitotic apparatus protein) (NuMA protein) (SP-H antigen)	0.378251	High	1	1	1	FALSE	TRUE	FALSE	2 v 2	0.0736473	0.373404	0.427821	2 v 2	-0.00556744	0.977553	0.00985976
Q16881	A0A024RBK9, A0A087WSW9, A0A087WSY9, A0A0B4J225, A0A140VKC9, A0A182DWI3, B2R5P6, B7Z2S5, E9PIR7, E9PIZ5, E9PKD3, E9PKI4, E9PLT3, E9PQI3, F8W809, Q16881, Q6ZR44	TXNRD1	Thioredoxin reductase 1, cytoplasmic (TR) (EC 1.8.1.9) (Gene associated with retinoic and interferon-induced mortality 12 protein) (GRIM-12) (Gene associated with retinoic and IFN-induced mortality 12 protein) (KM-102-derived reductase-like factor) (Thioredoxin reductase TR1)	1.07858	Medium	1	1	1	FALSE	TRUE	FALSE	2 v 2	-0.0954818	0.335993	0.473669	2 v 2	-0.00914616	0.957776	0.0187362
P52823	B2R6I6, P52823, Q3TSM0, Q3UEW5, Q3UQQ6, Q3UYZ1, Q71UE3, Q7TSN9	STC1	Stanniocalcin-1 (STC-1)	4.45344	Medium	1	1	1	TRUE	TRUE	FALSE	2 v 2	0.272614	0.305619	0.51482	2 v 2	-0.0112259	0.987806	0.00532814
P27816	A0A024R2V0, B4DSQ1, B5MEG9, E7EVA0, F8W9U4, H0Y2V1, H7C4C5, P27816, Q86Y04	MAP4	Microtubule-associated protein 4 (MAP-4)	1.12847	Medium	1	2	1	FALSE	TRUE	FALSE	2 v 2	-0.223793	0.245447	0.610043	2 v 2	-0.0128429	0.965803	0.0151113
Q9Y287	A0A3B3IUC0, Q7Z528, Q9NX12, Q9Y287, U3KQL7	ITM2B	Integral membrane protein 2B (Immature BRI2) (imBRI2) (Protein E25B) (Transmembrane protein BRI) (Bri) [Cleaved into: BRI2, membrane form (Mature BRI2) (mBRI2); BRI2 intracellular domain (BRI2 ICD); BRI2C, soluble form; Bri23 peptide (Bri2-23) (ABri23) (C-terminal peptide) (P23 peptide)]	3.38346	Medium	1	1	1	FALSE	TRUE	FALSE	2 v 2	0.00590491	0.649672	0.187306	2 v 2	-0.0142832	0.950846	0.0218899
A0A024R0H1	A0A024R0H1, B2R6A5, B4DKS0, B4E106	SLC16A1	Monocarboxylate transporter 1 (Solute carrier family 16 member 1)	1.6	Medium	1	2	1	FALSE	TRUE	FALSE	2 v 2	-0.205491	0.74015	0.13068	2 v 2	-0.0171099	0.98208	0.00785295
D0PNI2	D0PNI2, Q96PQ9	LOX	Lysyl oxidase homolog (EC 1.4.3.13)	4.55635	High	1	1	1	FALSE	TRUE	FALSE	2 v 2	0.292337	0.477717	0.320829	2 v 2	-0.0291609	0.949678	0.0224236
Q922R8	A0A384NPU5, Q3THH1, Q922R8	Pdia6	Protein disulfide-isomerase A6 (EC 5.3.4.1) (Thioredoxin domain-containing protein 7)	3.40909	High	1	1	1	TRUE	TRUE	FALSE	2 v 2	-0.0329682	0.750053	0.124908	2 v 2	-0.0300569	0.798741	0.0975938
P61081	P61081	UBE2M	NEDD8-conjugating enzyme Ubc12 (EC 2.3.2.34) (NEDD8 carrier protein) (Ubiquitin-conjugating enzyme E2 M)	5.46448	High	1	1	1	TRUE	TRUE	FALSE	2 v 2	0.0335182	0.734857	0.133797	2 v 2	-0.032382	0.864776	0.0630965
Q64449	A2AAA9, Q14AX9, Q64449, Q9UBG0	Mrc2	C-type mannose receptor 2 (Lectin lambda) (Macrophage mannose receptor 2) (CD antigen CD280)	0.878972	High	1	1	1	TRUE	TRUE	FALSE	2 v 2	-0.0653094	0.553531	0.256858	2 v 2	-0.0337843	0.462065	0.335297
Q9P266	Q9P266	JCAD	Junctional protein associated with coronary artery disease (JCAD)	1.25092	Medium	1	1	1	FALSE	TRUE	FALSE	2 v 2	0.0813677	0.801281	0.096215	2 v 2	-0.0379881	0.78456	0.105374
P63085	B4DHN0, O35558, P63085, Q1HBJ4, Q3UF82, Q499G7	Mapk1	Mitogen-activated protein kinase 1 (MAP kinase 1) (MAPK 1) (EC 2.7.11.24) (ERT1) (Extracellular signal-regulated kinase 2) (ERK-2) (MAP kinase isoform p42) (p42-MAPK) (Mitogen-activated protein kinase 2) (MAP kinase 2) (MAPK 2)	2.51397	Medium	1	1	1	TRUE	TRUE	FALSE	2 v 2	-0.0966412	0.392188	0.406505	2 v 2	-0.0425992	0.892265	0.0495062
Q60749	B2R7B5, B3KTS3, B4DDX2, B4E043, Q07666, Q5VWX1, Q60749, Q9WU01	Khdrbs1	KH domain-containing, RNA-binding, signal transduction-associated protein 1 (GAP-associated tyrosine phosphoprotein p62) (Src-associated in mitosis 68 kDa protein) (Sam68) (p21 Ras GTPase-activating protein-associated p62) (p68)	1.80587	High	1	1	1	TRUE	TRUE	FALSE	2 v 2	-0.225278	0.155305	0.808816	2 v 2	-0.0486025	0.819451	0.0864772
Q9NP84	Q9NP84	TNFRSF12A	Tumor necrosis factor receptor superfamily member 12A (Fibroblast growth factor-inducible immediate-early response protein 14) (FGF-inducible 14) (Tweak-receptor) (TweakR) (CD antigen CD266)	7.75194	High	1	3	1	FALSE	TRUE	FALSE	4 v 4	0.126285	0.474114	0.324117	4 v 4	-0.0494382	0.896921	0.0472456
Q9DBH5	A0A384NPY7, A8K7T4, B4DWN1, D6RBH1, D6RBV2, D6RDX1, D6RIU4, Q9DBH5	Lman2	Vesicular integral-membrane protein VIP36 (Lectin mannose-binding 2) (Vesicular integral-membrane protein 36) (VIP36)	2.51397	High	1	1	1	TRUE	TRUE	FALSE	2 v 2	-0.0604519	0.823901	0.084125	2 v 2	-0.051624	0.678381	0.168527
A0A024R6Y2	A0A024R6Y2, H3BRV9, Q3U8H8	NUTF2	Nuclear transport factor 2, isoform CRA_a	12.5984	High	1	2	1	TRUE	TRUE	FALSE	4 v 4	0.0370372	0.927584	0.0326467	4 v 4	-0.0547786	0.889748	0.0507332
Q99592	H7BX69, Q8C2C0, Q99592, Q9WUK6	ZBTB18	Zinc finger and BTB domain-containing protein 18 (58 kDa repressor protein) (Transcriptional repressor RP58) (Translin-associated zinc finger protein 1) (TAZ-1) (Zinc finger protein 238) (Zinc finger protein C2H2-171)	2.29885	Medium	1	1	1	TRUE	TRUE	FALSE	2 v 2	0.0144798	0.936789	0.0283581	2 v 2	-0.0576793	0.565905	0.247257
Q02780	A0A590UJ82, A0A590UK09, A0A590UK73, B1AKN5, B1AKN6, B1AKN7, B1AKN8, B1AUB6, B1AUB8, B1AUB9, B1AUC0, B4DHW2, B4DRN9, C9JWJ8, D2DXM9, D3YZ00, E9PUH7, K7EJB0, K7EKH0, K7EMQ5, K7EN08, K7ESG9, P70257, Q02780, Q05B39, Q12857, Q14938, Q3TYK3, Q3UTK6, Q5CZY4, Q69ZJ5, Q6DI81, Q7Z3K7, S4R308, S4R3K4	Nfia	Nuclear factor 1 A-type (NF1-A) (Nuclear factor 1/A) (CCAAT-box-binding transcription factor) (CTF) (Nuclear factor I/A) (NF-I/A) (NFI-A) (TGGCA-binding protein)	2.44361	Medium	1	1	1	TRUE	TRUE	FALSE	2 v 2	-0.0470561	0.838259	0.0766215	2 v 2	-0.0579792	0.918937	0.0367143
Q9Y2J2	A0A0A0MRA8, A0A0A0MSA4, A0A0J9YY18, A8K968, B3KT50, B3KY28, B7Z2D7, B7Z2G3, B7Z8M8, Q9Y2J2	EPB41L3	Band 4.1-like protein 3 (4.1B) (Differentially expressed in adenocarcinoma of the lung protein 1) (DAL-1) (Erythrocyte membrane protein band 4.1-like 3) [Cleaved into: Band 4.1-like protein 3, N-terminally processed]	1.19595	High	1	2	1	FALSE	TRUE	FALSE	4 v 4	-0.179433	0.24316	0.614108	4 v 4	-0.0637209	0.765026	0.116324
Q00610	A0A087WVQ6, A0A087WX41, P53675, Q00610, Q3UPJ3, Q5SXR6, Q68FD5, Q80U89	CLTC	Clathrin heavy chain 1 (Clathrin heavy chain on chromosome 17) (CLH-17)	0.41791	Medium	1	1	1	TRUE	TRUE	FALSE	2 v 2	-0.259909	0.445457	0.351194	2 v 2	-0.067212	0.938027	0.0277849
O00192	B9EH95, C9JJX6, E9PDC3, O00192, Q05BN6	ARVCF	Armadillo repeat protein deleted in velo-cardio-facial syndrome	1.35135	High	1	2	1	FALSE	TRUE	FALSE	4 v 4	-0.0744333	0.546561	0.262362	4 v 4	-0.0677544	0.787223	0.103902
Q7KZF4	B2R5U1, B3KU67, B4E299, I6TRR8, Q59FF0, Q7KZF4	SND1	Staphylococcal nuclease domain-containing protein 1 (EC 3.1.31.1) (100 kDa coactivator) (EBNA2 coactivator p100) (Tudor domain-containing protein 11) (p100 co-activator)	0.989011	High	1	2	1	FALSE	TRUE	FALSE	4 v 4	-0.122736	0.694925	0.158062	4 v 4	-0.0714611	0.833455	0.0791176
Q8BJL1	B2R929, Q8BJL1, Q8TB52	Fbxo30	F-box only protein 30 (Muscle ubiquitin ligase of SCF complex in atrophy-1) (MUSA1)	1.47453	Medium	1	1	1	TRUE	TRUE	FALSE	2 v 2	-0.213372	0.211986	0.673694	2 v 2	-0.071974	0.623092	0.205448
P09012	B2R802, B4DDC7, M0QXK2, M0QZG7, M0R221, M0R268, M0R2B8, P09012	SNRPA	U1 small nuclear ribonucleoprotein A (U1 snRNP A) (U1-A) (U1A)	2.83688	Medium	1	1	1	FALSE	TRUE	FALSE	2 v 2	-0.183488	0.585414	0.232537	2 v 2	-0.0759842	0.81137	0.090781
Q9UM47	A0A494BAZ6, M0QX38, Q61982, Q9UM47	NOTCH3	Neurogenic locus notch homolog protein 3 (Notch 3) [Cleaved into: Notch 3 extracellular truncation; Notch 3 intracellular domain]	0.560103	Medium	1	1	1	TRUE	TRUE	FALSE	2 v 2	-0.13441	0.651305	0.186216	2 v 2	-0.0764467	0.234643	0.629593
P70365	A8K1V4, P70365, Q15788	Ncoa1	Nuclear receptor coactivator 1 (NCoA-1) (EC 2.3.1.48) (Nuclear receptor coactivator protein 1) (mNRC-1) (Steroid receptor coactivator 1) (SRC-1)	0.621977	Medium	1	3	1	TRUE	TRUE	FALSE	4 v 4	-0.0912954	0.732912	0.134948	4 v 4	-0.0858222	0.796426	0.0988545
P01880	P01880	IGHD	Immunoglobulin heavy constant delta (Ig delta chain C region) (Ig delta chain C region NIG-65) (Ig delta chain C region WAH)	3.64583	Medium	1	1	1	FALSE	TRUE	FALSE	2 v 2	0.0546277	0.109645	0.960011	2 v 2	-0.0997668	0.684648	0.164533
A0A024R4M0	A0A024R4M0, A8MXK4, B5MCT8, B7Z732, C9JM19, D3YWH9, F2Z3C0, F7CJS8, Q96EC0, Q9CXW7	RPS9	40S ribosomal protein S9	4.12371	High	1	1	1	TRUE	TRUE	FALSE	2 v 2	-0.0704322	0.193002	0.714438	2 v 2	-0.101475	0.398246	0.399848
P28656	A0A024RBB7, A0A024RBE6, B7Z2V4, B7Z9C2, F5H4R6, F8VUX1, F8VV59, F8VXI6, F8VY35, F8W020, F8W0J6, F8W118, F8W543, H0YH88, H0YHC3, H0YIV4, P28656, Q3TF41, Q8BSH9, Q9CSP8	Nap1l1	Nucleosome assembly protein 1-like 1 (Brain protein DN38) (NAP-1-related protein)	2.8133	High	1	2	1	TRUE	TRUE	FALSE	2 v 2	-0.14943	0.796877	0.0986085	2 v 2	-0.103885	0.737156	0.132441
P30048	A4UCS5, P30048, Q53HC2	PRDX3	Thioredoxin-dependent peroxide reductase, mitochondrial (EC 1.11.1.24) (Antioxidant protein 1) (AOP-1) (HBC189) (Peroxiredoxin III) (Prx-III) (Peroxiredoxin-3) (Protein MER5 homolog) (Thioredoxin-dependent peroxiredoxin 3)	3.125	Medium	1	1	1	FALSE	TRUE	FALSE	2 v 2	-0.0764492	0.759429	0.119513	2 v 2	-0.107291	0.659522	0.180771
Q9BQ61	B2RE11, K7ELS0, K7EN60, K7ERU7, Q9BQ61	TRIR	Telomerase RNA component interacting RNase (EC 3.1.13.-) (Exoribonuclease TRIR)	7.95455	High	1	2	1	FALSE	TRUE	FALSE	2 v 2	-0.308462	0.194771	0.710475	2 v 2	-0.108608	0.318125	0.497403
Q13443	A0AVL1, C9J6H5, C9JPM3, F8WC54, Q13443	ADAM9	Disintegrin and metalloproteinase domain-containing protein 9 (ADAM 9) (EC 3.4.24.-) (Cellular disintegrin-related protein) (Meltrin-gamma) (Metalloprotease/disintegrin/cysteine-rich protein 9) (Myeloma cell metalloproteinase)	1.7094	High	1	1	1	FALSE	TRUE	FALSE	2 v 2	0.323815	0.214181	0.669218	2 v 2	-0.109443	0.828196	0.081867
Q02790	B2R9U2, H0YFG2, Q02790	FKBP4	Peptidyl-prolyl cis-trans isomerase FKBP4 (PPIase FKBP4) (EC 5.2.1.8) (51 kDa FK506-binding protein) (FKBP51) (52 kDa FK506-binding protein) (52 kDa FKBP) (FKBP-52) (59 kDa immunophilin) (p59) (FK506-binding protein 4) (FKBP-4) (FKBP59) (HSP-binding immunophilin) (HBI) (Immunophilin FKBP52) (Rotamase) [Cleaved into: Peptidyl-prolyl cis-trans isomerase FKBP4, N-terminally processed]	1.52505	Medium	1	1	1	FALSE	TRUE	FALSE	2 v 2	-0.0104204	0.79074	0.101966	2 v 2	-0.115537	0.583963	0.233615
Q9H0Q3	A0A087WZ82, A0A0A6YYL5, E9PHZ3, E9PJ02, J3QKN1, Q9H0Q3	FXYD6	FXYD domain-containing ion transport regulator 6 (Phosphohippolin)	13.6842	High	1	1	1	FALSE	TRUE	FALSE	2 v 2	-0.175748	0.246106	0.608877	2 v 2	-0.117914	0.143374	0.84353
Q15691	A2VCR0, B4DM33, Q15691, Q3U4H0	MAPRE1	Microtubule-associated protein RP/EB family member 1 (APC-binding protein EB1) (End-binding protein 1) (EB1)	3.73134	High	1	1	1	TRUE	TRUE	FALSE	2 v 2	-0.3513	0.265606	0.575763	2 v 2	-0.11796	0.838252	0.0766252
Q3TIH9	A0A024R1A4, A0A338P786, A0A338P7E5, A8K4W8, Q3TIH9	Ube2l3	UBC core domain-containing protein	5.84416	High	1	2	1	TRUE	TRUE	FALSE	2 v 2	-0.102785	0.712444	0.147249	2 v 2	-0.124177	0.788889	0.102984
Q4G1C9	Q4G1C9	GLIPR1L2	GLIPR1-like protein 2	2.61628	Medium	1	1	1	FALSE	TRUE	FALSE	2 v 2	-0.366905	0.537457	0.269656	2 v 2	-0.125407	0.305267	0.515321
P51693	B2R5S2, B7Z4G8, B7Z4Q2, F5GZ08, P51693, S4R3U6	APLP1	Amyloid-like protein 1 (APLP) (APLP-1) [Cleaved into: C30]	2.92308	High	1	2	1	FALSE	TRUE	FALSE	2 v 2	-0.13091	0.686592	0.163301	2 v 2	-0.136779	0.661789	0.17928
Q86TE4	Q86TE4, Q8BGY3	LUZP2	Leucine zipper protein 2	1.7341	Medium	1	2	1	TRUE	TRUE	FALSE	4 v 4	-0.0293643	0.842893	0.0742276	4 v 4	-0.138006	0.418146	0.378672
Q9H910	A6NGP5, B4DL85, H3BMT0, H3BMV3, H3BTV5, H3BU16, Q3TJZ7, Q3U7P4, Q6PGH2, Q9H910	JPT2	Jupiter microtubule associated homolog 2 (Hematological and neurological expressed 1-like protein) (HN1-like protein)	7.36842	High	1	2	1	TRUE	TRUE	FALSE	2 v 2	-0.404501	0.342678	0.465114	2 v 2	-0.148087	0.777729	0.109172
P60824	B4E2A3, D3YU80, D6W5Y5, K4DI65, K7EJV1, K7EJV5, K7ELT6, K7ELV6, K7EMY9, K7ENX8, K7EPM4, K7EQR7, K7ER40, P60824, Q14011, Q6ZR81	Cirbp	Cold-inducible RNA-binding protein (A18 hnRNP) (Glycine-rich RNA-binding protein CIRP)	8.13953	High	1	2	1	TRUE	TRUE	FALSE	2 v 2	-0.198155	0.341625	0.466451	2 v 2	-0.151153	0.714076	0.146255
Q8BMK4	A0A024RBH2, B3KVX6, Q8BMK4	Ckap4	Cytoskeleton-associated protein 4 (63-kDa cytoskeleton-linking membrane protein) (Climp-63) (p63)	2.26087	Medium	1	1	1	TRUE	TRUE	FALSE	2 v 2	-0.183048	0.262263	0.581263	2 v 2	-0.155068	0.526869	0.278297
A0A024R6K8	A0A024R6K8, B4DTK8, G3V227, G3V277, G3V2C0, G3V2Y7, G3V313, G3V339, G3V3H8, G3V3P2, G3V3S7, G3V3X0, G3V3Y5, G3V423, G3V456, G3V4C7, G3V4N0, G3V4N8, G3V4S4, G3V5U1, G3V5W1	WARS	T1-TrpRS (EC 6.1.1.2) (T2-TrpRS) (Tryptophan--tRNA ligase, cytoplasmic) (Tryptophanyl-tRNA synthetase)	1.69851	High	1	2	1	FALSE	TRUE	FALSE	4 v 4	-0.111524	0.442047	0.354531	4 v 4	-0.161832	0.440006	0.356542
A0A024R0Q4	A0A024R0Q4, B4DEL6	PLD3	Phospholipase D family, member 3, isoform CRA_b	2.04082	Medium	1	1	1	FALSE	TRUE	FALSE	2 v 2	-0.206195	0.22241	0.652845	2 v 2	-0.169794	0.523156	0.281369
Q99729	B4DMY3, D6R9P3, D6RBZ0, D6RD18, Q53F64, Q99729	HNRNPAB	Heterogeneous nuclear ribonucleoprotein A/B (hnRNP A/B) (APOBEC1-binding protein 1) (ABBP-1)	2.10843	Medium	1	1	1	FALSE	TRUE	FALSE	2 v 2	-0.19295	0.179834	0.745128	2 v 2	-0.169939	0.0273353	1.56328
P49327	A0A0U1RQF0, P49327, Q6PJJ3	FASN	Fatty acid synthase (EC 2.3.1.85) (Type I fatty acid synthase) [Includes: [Acyl-carrier-protein] S-acetyltransferase (EC 2.3.1.38); [Acyl-carrier-protein] S-malonyltransferase (EC 2.3.1.39); 3-oxoacyl-[acyl-carrier-protein] synthase (EC 2.3.1.41); 3-oxoacyl-[acyl-carrier-protein] reductase (EC 1.1.1.100); 3-hydroxyacyl-[acyl-carrier-protein] dehydratase (EC 4.2.1.59); Enoyl-[acyl-carrier-protein]…	0.677021	High	1	1	1	FALSE	TRUE	FALSE	2 v 2	-0.161947	0.821565	0.0853578	2 v 2	-0.173226	0.867404	0.0617784
O15232	A8K491, O15232	MATN3	Matrilin-3	1.64609	High	1	2	1	FALSE	TRUE	FALSE	4 v 4	-0.021066	0.850695	0.0702261	4 v 4	-0.179851	0.106765	0.97157
Q9NQC3	F8W914, Q53R94, Q6IPN0, Q9NQC3	RTN4	Reticulon-4 (Foocen) (Neurite outgrowth inhibitor) (Nogo protein) (Neuroendocrine-specific protein) (NSP) (Neuroendocrine-specific protein C homolog) (RTN-x) (Reticulon-5)	1.0906	High	1	3	1	FALSE	TRUE	FALSE	2 v 2	-0.456556	0.276724	0.557953	2 v 2	-0.183094	0.83522	0.078199
P08195	A0A024R599, A0A0U1RP98, A0A0U1RPL8, B4E2Z3, F5GZS6, F5H0E2, H0YFS2, J3KPF3, P08195, P10852, Q3TN39, Q3U144, Q60849, Q8BTJ9	SLC3A2	4F2 cell-surface antigen heavy chain (4F2hc) (4F2 heavy chain antigen) (Lymphocyte activation antigen 4F2 large subunit) (Solute carrier family 3 member 2) (CD antigen CD98)	1.42857	Medium	1	1	1	TRUE	TRUE	FALSE	2 v 2	-0.108185	0.677264	0.169242	2 v 2	-0.183523	0.585857	0.232209
Q14118	A0A024R2W4, C9J196, C9JEN1, C9JQL4, C9JYS1, Q14118	DAG1	Dystroglycan (Dystrophin-associated glycoprotein 1) [Cleaved into: Alpha-dystroglycan (Alpha-DG); Beta-dystroglycan (Beta-DG)]	1.78771	High	1	1	1	FALSE	TRUE	FALSE	2 v 2	0.244532	0.091109	1.04044	2 v 2	-0.184731	0.562627	0.249779
Q155Q3	A8K192, B3KP10, B4DH68, Q155Q3	DIXDC1	Dixin (Coiled-coil protein DIX1) (Coiled-coil-DIX1) (DIX domain-containing protein 1)	2.34261	Medium	1	1	1	FALSE	TRUE	FALSE	2 v 2	-0.366033	0.103316	0.985834	2 v 2	-0.190217	0.565847	0.247301
P49419	A0A0J9YWF7, A0A1B0GTG2, A0A1B0GTY9, A0A1B0GUA1, A0A1B0GW77, A0A1B0GW82, A0A384MDZ8, E9Q1H3, F8VVF2, F8WDY6, G3UY72, G3UYR8, H0YHM6, P49419, Q9DBF1	ALDH7A1	Alpha-aminoadipic semialdehyde dehydrogenase (Alpha-AASA dehydrogenase) (EC 1.2.1.31) (Aldehyde dehydrogenase family 7 member A1) (EC 1.2.1.3) (Antiquitin-1) (Betaine aldehyde dehydrogenase) (EC 1.2.1.8) (Delta1-piperideine-6-carboxylate dehydrogenase) (P6c dehydrogenase)	3.15399	High	1	1	1	TRUE	TRUE	FALSE	2 v 2	-0.349379	0.206641	0.684784	2 v 2	-0.196346	0.711097	0.148071
Q92823	A0A087X2B3, A0A1S5UZH4, A0A1W2P7Y9, B7Z670, C9JYY6, F8W775, Q14CA1, Q4KMQ7, Q810U4, Q92823	NRCAM	Neuronal cell adhesion molecule (Nr-CAM) (Neuronal surface protein Bravo) (hBravo) (NgCAM-related cell adhesion molecule) (Ng-CAM-related)	0.690184	Medium	1	1	1	TRUE	TRUE	FALSE	2 v 2	-0.392078	0.372386	0.429007	2 v 2	-0.200204	0.087759	1.05671
Q9D099	B7Z1R2, B7Z2Q2, B7Z2Z6, D3YTU8, E9PIN9, F6RA04, Q9D099, Q9NUN7	Acer3	Alkaline ceramidase 3 (AlkCDase 3) (Alkaline CDase 3) (EC 3.5.1.-) (EC 3.5.1.23) (Alkaline phytoceramidase) (aPHC)	10.1124	Medium	1	1	1	TRUE	TRUE	FALSE	2 v 2	-0.184877	0.112904	0.947291	2 v 2	-0.201371	0.0723693	1.14045
P52907	A0A0D9SET8, A0A0G2JE27, A0A0N4SVM0, A8K0T9, C9JUG7, D6RCW7, F8W9N7, P47753, P47755, P52907, Q3TLJ0, Q3UAS2, Q3UBZ3, Q3UCD2, Q3UJV2, Q53GC7, Q5DQJ3, Q5RKN9	CAPZA1	F-actin-capping protein subunit alpha-1 (CapZ alpha-1)	3.4965	Medium	1	1	1	TRUE	TRUE	FALSE	2 v 2	-0.353047	0.102052	0.991178	2 v 2	-0.203014	0.279696	0.553314
Q96AY3	B4DJJ5, H0Y827, Q658U4, Q6ZME7, Q8NAG5, Q96AY3	FKBP10	Peptidyl-prolyl cis-trans isomerase FKBP10 (PPIase FKBP10) (EC 5.2.1.8) (65 kDa FK506-binding protein) (65 kDa FKBP) (FKBP-65) (FK506-binding protein 10) (FKBP-10) (Immunophilin FKBP65) (Rotamase)	2.4055	High	1	1	1	FALSE	TRUE	FALSE	2 v 2	-0.179694	0.667851	0.17532	2 v 2	-0.203351	0.178874	0.747454
A0A024R222	A0A024R222, A0A024R280, B4DHQ3, B4DHX7	PSAT1	Phosphoserine aminotransferase (EC 2.6.1.52)	2.43243	Medium	1	1	1	FALSE	TRUE	FALSE	2 v 2	-0.204077	0.410103	0.387107	2 v 2	-0.206606	0.590413	0.228844
A0A024RCW6	A0A024RCW6, A0A3B2W7W2, A0A3B2WD72, B4E2Y1, F1D8S7, Q546I3	PPARD	Peroxisome proliferative activated receptor, delta, isoform CRA_a	1.5873	Medium	1	1	1	TRUE	TRUE	FALSE	2 v 2	0.0140586	0.968495	0.0139028	2 v 2	-0.20727	0.4688	0.329012
P67809	A2BGG7, H0Y449, P62960, P67809, Q60950, Q60951, Q6PKI6, Q71V06, Q7KZ24, Q810K5	YBX1	Y-box-binding protein 1 (YB-1) (CCAAT-binding transcription factor I subunit A) (CBF-A) (DNA-binding protein B) (DBPB) (Enhancer factor I subunit A) (EFI-A) (Nuclease-sensitive element-binding protein 1) (Y-box transcription factor)	5.8642	High	1	1	1	TRUE	TRUE	FALSE	2 v 2	-0.228257	0.617713	0.209213	2 v 2	-0.207483	0.820747	0.0857905
Q5XJY5	B0YIW5, B0YIW6, Q3TDU1, Q3U4S9, Q5XJY5, Q6MZV5, Q8R1S6	Arcn1	Coatomer subunit delta (Archain) (Delta-coat protein) (Delta-COP)	2.15264	High	1	1	1	TRUE	TRUE	FALSE	2 v 2	0.00350793	0.995259	0.00206379	2 v 2	-0.208404	0.73877	0.131491
Q9R1P0	E9PW69, E9Q0X0, H0YKT8, H0YL69, H0YLC2, H0YLS6, H0YMA1, H0YMI6, H0YMZ1, H0YN18, P25789, Q3TL95, Q3UCF0, Q9R1P0	Psma4	Proteasome subunit alpha type-4 (Macropain subunit C9) (Multicatalytic endopeptidase complex subunit C9) (Proteasome component C9) (Proteasome subunit L)	3.83142	High	1	3	1	TRUE	TRUE	FALSE	4 v 4	-0.0328936	0.802194	0.0957206	4 v 4	-0.209984	0.2523	0.598082
P56959	A8K4H1, B4DR70, G3UXT7, G3UZD2, H3BPE7, P56959, Q13344, Q3UK30, Q3USY4, Q59H57, Q6IBQ5, Q8CFQ9, Q8TBR3, Q91VQ2	Fus	RNA-binding protein FUS (Protein pigpen)	4.6332	High	1	4	1	TRUE	TRUE	FALSE	4 v 4	-0.189147	0.230726	0.636904	4 v 4	-0.211368	0.444534	0.352095
Q8C7R4	A1LT96, B3KSS1, D3Z061, H0Y8S8, Q8C7R4	Uba6	Ubiquitin-like modifier-activating enzyme 6 (Ubiquitin-activating enzyme 6) (EC 6.2.1.45) (Ubiquitin-activating enzyme E1-like protein 2) (E1-L2)	0.664767	Medium	1	1	1	TRUE	TRUE	FALSE	2 v 2	-0.313857	0.470649	0.327303	2 v 2	-0.213848	0.757543	0.120593
P04053	P04053	DNTT	DNA nucleotidylexotransferase (EC 2.7.7.31) (Terminal addition enzyme) (Terminal deoxynucleotidyltransferase) (Terminal transferase)	2.1611	High	1	2	1	FALSE	TRUE	FALSE	4 v 4	-0.103244	0.582967	0.234356	4 v 4	-0.213943	0.220409	0.656771
Q86VP6	A0A0C4DGH5, A8K8U1, B3KMG3, Q86VP6	CAND1	Cullin-associated NEDD8-dissociated protein 1 (Cullin-associated and neddylation-dissociated protein 1) (TBP-interacting protein of 120 kDa A) (TBP-interacting protein 120A) (p120 CAND1)	1.21951	High	1	2	1	FALSE	TRUE	FALSE	4 v 4	-0.252292	0.312206	0.505559	4 v 4	-0.214627	0.522822	0.281646
Q15417	A0A0G2JDV8, A0A0G2JFI6, E9PDU6, Q15417, Q99JN5, Q9DAW9	CNN3	Calponin-3 (Calponin, acidic isoform)	3.95137	High	1	1	1	TRUE	TRUE	FALSE	2 v 2	-0.522814	0.0835794	1.0779	2 v 2	-0.214758	0.64386	0.191208
Q91V92	A0A024R1T9, A0A024R1Y2, Q3TED3, Q3TS02, Q3UEA1, Q3V117, Q4LE36, Q8N9C4, Q91V92	Acly	ATP-citrate synthase (EC 2.3.3.8) (ATP-citrate (pro-S-)-lyase) (Citrate cleavage enzyme)	0.733272	High	1	1	1	TRUE	TRUE	FALSE	2 v 2	-0.00267829	0.994991	0.00218082	2 v 2	-0.223343	0.0176431	1.75342
P54728	B4DEA3, B7Z4W4, B7ZA74, P54727, P54728, Q3TJ52, Q3U041, Q3UQN3, Q6NVC3	Rad23b	UV excision repair protein RAD23 homolog B (HR23B) (mHR23B) (XP-C repair-complementing complex 58 kDa protein) (p58)	3.125	High	1	1	1	TRUE	TRUE	FALSE	2 v 2	-0.264105	0.454167	0.342785	2 v 2	-0.224681	0.751572	0.124029
Q15121	D3Z375, Q15121, Q62048, Q6FHL9	PEA15	Astrocytic phosphoprotein PEA-15 (15 kDa phosphoprotein enriched in astrocytes) (Phosphoprotein enriched in diabetes) (PED)	14.6154	High	1	1	1	TRUE	TRUE	FALSE	2 v 2	-0.327002	0.572877	0.241939	2 v 2	-0.226047	0.569796	0.244281
A0A024R608	A0A024R608, Q6FG99, Q6ICQ4, Q7Z612	RPLP1	Ribosomal protein, large, P1, isoform CRA_a	14.0351	High	1	3	1	FALSE	TRUE	FALSE	4 v 4	-0.208774	0.406351	0.391098	4 v 4	-0.235329	0.485815	0.313529
Q14204	A0A2R8Y6H2, A0A2R8Y706, A0A2R8YFZ7, Q14204, Q80U36, Q9JHU4	DYNC1H1	Cytoplasmic dynein 1 heavy chain 1 (Cytoplasmic dynein heavy chain 1) (Dynein heavy chain, cytosolic)	0.322858	Medium	1	2	1	TRUE	TRUE	FALSE	4 v 4	-0.139768	0.34967	0.456341	4 v 4	-0.235992	0.422458	0.374217
P84090	G3UW85, P84090	ERH	Enhancer of rudimentary homolog	6.73077	Medium	1	1	1	TRUE	TRUE	FALSE	2 v 2	0.250452	0.679401	0.167874	2 v 2	-0.237607	0.169884	0.769847
P30040	A8C1V9, D6RG87, F8WIM7, F8WJI4, P30040, P57759	ERP29	Endoplasmic reticulum resident protein 29 (ERp29) (Endoplasmic reticulum resident protein 28) (ERp28) (Endoplasmic reticulum resident protein 31) (ERp31)	4.5977	High	1	1	1	TRUE	TRUE	FALSE	2 v 2	0.043192	0.696098	0.157329	2 v 2	-0.238925	0.424174	0.372456
Q544Z7	A0A0C4DGK8, D3Z124, D3Z6R9, F6QA74, G3V359, G3V3C7, G3V3M6, G3V5D9, G3V5M0, G3V5Q1, H7C4A8, Q544Z7, Q5TZP7	Apex1	DNA-(apurinic or apyrimidinic site) endonuclease (EC 3.1.-.-)	4.10095	High	1	1	1	TRUE	TRUE	FALSE	2 v 2	-0.0991554	0.469213	0.32863	2 v 2	-0.242405	0.60862	0.215654
Q5JR94	Q3UA25, Q3UJU6, Q5JR94, Q5JR95, Q5M9L9, Q9BS10, Q9CQW4	RPS8	40S ribosomal protein S8	5.28846	High	1	1	1	TRUE	TRUE	FALSE	2 v 2	-0.292745	0.413209	0.38383	2 v 2	-0.245847	0.473913	0.324301
V9HWG9	B2R983, V9HWG9	HEL-S-21	Glutathione-dependent dehydroascorbate reductase (EC 1.20.4.2) (EC 1.8.5.1) (EC 2.5.1.18) (Monomethylarsonic acid reductase)	5.80913	High	1	1	1	FALSE	TRUE	FALSE	2 v 2	-0.047563	0.801636	0.0960225	2 v 2	-0.252843	0.230021	0.638232
Q9QYB1	B3KTR3, B4DWC4, Q3U8I1, Q6FIC5, Q9QYB1	Clic4	Chloride intracellular channel protein 4 (mc3s5/mtCLIC)	4.34783	High	1	1	1	TRUE	TRUE	FALSE	2 v 2	-0.230546	0.0238513	1.62249	2 v 2	-0.255961	0.50807	0.294077
P98095	B7Z9B8, P98095, Q86V58	FBLN2	Fibulin-2 (FIBL-2)	0.844595	Medium	1	2	1	FALSE	TRUE	FALSE	4 v 4	-0.184111	0.409094	0.388177	4 v 4	-0.256741	0.182498	0.738743
Q8CF93	A0A1L4BJA6, A0A1L4BJC0, B3KY85, Q8CF93, Q8IUC8	Galnt13	Polypeptide N-acetylgalactosaminyltransferase 13 (EC 2.4.1.41) (Polypeptide GalNAc transferase 13) (GalNAc-T13) (pp-GaNTase 13) (Protein-UDP acetylgalactosaminyltransferase 13) (UDP-GalNAc:polypeptide N-acetylgalactosaminyltransferase 13)	2.15827	Medium	1	1	1	TRUE	TRUE	FALSE	2 v 2	0.0487438	0.864084	0.0634438	2 v 2	-0.259381	0.00499081	2.30183
O00479	O00479	HMGN4	High mobility group nucleosome-binding domain-containing protein 4 (Non-histone chromosomal protein HMG-17-like 3) (Non-histone chromosomal protein)	8.88889	High	1	1	1	FALSE	TRUE	FALSE	2 v 2	-0.282942	0.488969	0.310719	2 v 2	-0.259771	0.349011	0.457161
Q13263	B2R8R5, M0R2I3, Q13263, Q5EBP9	TRIM28	Transcription intermediary factor 1-beta (TIF1-beta) (E3 SUMO-protein ligase TRIM28) (EC 2.3.2.27) (KRAB-associated protein 1) (KAP-1) (KRAB-interacting protein 1) (KRIP-1) (Nuclear corepressor KAP-1) (RING finger protein 96) (RING-type E3 ubiquitin transferase TIF1-beta) (Tripartite motif-containing protein 28)	1.07784	Medium	1	1	1	TRUE	TRUE	FALSE	2 v 2	-0.339225	0.308348	0.510959	2 v 2	-0.270032	0.435272	0.361239
P42208	A0A384N6H6, B5MCX3, E9Q3V6, H7C2Y0, P42208, Q15019	Septin2	Septin-2 (Neural precursor cell expressed developmentally down-regulated protein 5) (NEDD-5)	5.26316	High	1	1	1	TRUE	TRUE	FALSE	2 v 2	-0.580156	0.033583	1.47388	2 v 2	-0.270328	0.0269308	1.56975
Q05682	A0A140VKA0, B4DPW5, B4E3I0, B7Z6G4, C9J813, D3Z6I7, E7EX44, E9PGZ1, E9Q0M9, E9QA15, E9QA16, F6QLP8, F6RGN9, F6T2Z7, F6ZAW1, Q05682, Q3UGC3, Q6PJM5, Q8VCQ8, Q8VD79, Q9NYG1, S4R1T7	CALD1	Caldesmon (CDM)	1.51324	High	1	1	1	TRUE	TRUE	FALSE	2 v 2	-0.0959098	0.734195	0.134189	2 v 2	-0.271989	0.644217	0.190968
I4AY87	I4AY87	MIF	Epididymis secretory sperm binding protein (Macrophage migration inhibitory factor) (Fragment)	7.82609	High	1	2	1	FALSE	TRUE	FALSE	4 v 4	-0.190003	0.390808	0.408037	4 v 4	-0.273574	0.433071	0.363441
P23588	B4DEP6, B4DRM3, B4DS01, E7EX17, P23588, Q3TDD8, Q3THB0, Q3TLQ9, Q3TSY9, Q3UGC0, Q7Z5Y0, Q8BGD9, Q922K6	EIF4B	Eukaryotic translation initiation factor 4B (eIF-4B)	1.473	High	1	1	1	TRUE	TRUE	FALSE	2 v 2	-0.342752	0.345432	0.461637	2 v 2	-0.274529	0.688911	0.161837
P00505	A0A024R6W0, A8K482, P00505	GOT2	Aspartate aminotransferase, mitochondrial (mAspAT) (EC 2.6.1.1) (EC 2.6.1.7) (Fatty acid-binding protein) (FABP-1) (Glutamate oxaloacetate transaminase 2) (Kynurenine aminotransferase 4) (Kynurenine aminotransferase IV) (Kynurenine--oxoglutarate transaminase 4) (Kynurenine--oxoglutarate transaminase IV) (Plasma membrane-associated fatty acid-binding protein) (FABPpm) (Transaminase A)	1.62791	Medium	1	1	1	FALSE	TRUE	FALSE	2 v 2	-0.136277	0.728973	0.137288	2 v 2	-0.276962	0.147474	0.831285
P62280	A0A1B0GRR3, A0A1B0GSE8, M0QZC5, M0R1H6, P62280, Q9DB79	RPS11	40S ribosomal protein S11 (Small ribosomal subunit protein uS17)	5.06329	High	1	1	1	TRUE	TRUE	FALSE	2 v 2	-0.381007	0.515665	0.287632	2 v 2	-0.285205	0.650176	0.186969
A0A0B4J2C3	A0A0B4J2C3, A0A0P1J1R0, B4DKJ4, B4DLD6, Q5W0H4, Q9UP43	TPT1	Translationally-controlled tumor protein (Tumor protein, translationally-controlled 1, isoform CRA_d)	7.1066	High	1	2	1	FALSE	TRUE	FALSE	4 v 4	-0.134186	0.202282	0.694043	4 v 4	-0.286765	0.361419	0.441989
P62316	K7ERG4, P62316	SNRPD2	Small nuclear ribonucleoprotein Sm D2 (Sm-D2) (snRNP core protein D2)	8.47458	High	1	1	1	TRUE	TRUE	FALSE	2 v 2	-0.206249	0.323051	0.49073	2 v 2	-0.288984	0.367648	0.434568
Q4FJQ7	A1YVW6, A2A2V1, B2NI04, B2NI05, B2R5Q9, B4DJ65, D4P3Q7, O75942, Q3TZI7, Q3UBH0, Q3UF68, Q3UG89, Q4FJQ7, Q53YK7, Q540C4, Q5U0K3, Q6FGN5, Q6FGR8, Q6SES1, Q86XR1, Q9QYT9, X6RKS3	Prnp	Major prion protein	4.33071	Medium	1	1	1	TRUE	TRUE	FALSE	2 v 2	-0.456935	0.206685	0.684691	2 v 2	-0.290524	0.564468	0.24836
P55002	A0A0D4BT04, A0A0D4BT98, P55001, P55002, Q99PM0	Mfap2	Microfibrillar-associated protein 2 (MFAP-2) (Microfibril-associated glycoprotein 1) (MAGP) (MAGP-1)	5.46448	High	1	1	1	TRUE	TRUE	FALSE	2 v 2	-0.522971	0.143808	0.842218	2 v 2	-0.290653	0.142196	0.847112
Q9HC29	A0A286YF65, D6CHF9, Q9HC29	NOD2	Nucleotide-binding oligomerization domain-containing protein 2 (Caspase recruitment domain-containing protein 15) (Inflammatory bowel disease protein 1)	0.865385	Medium	1	2	1	FALSE	TRUE	FALSE	2 v 2	-0.011924	0.948934	0.022764	2 v 2	-0.292629	0.561493	0.250656
O15230	O15230	LAMA5	Laminin subunit alpha-5 (Laminin-10 subunit alpha) (Laminin-11 subunit alpha) (Laminin-15 subunit alpha)	0.270636	High	1	1	1	FALSE	TRUE	FALSE	2 v 2	-0.354277	0.0945979	1.02412	2 v 2	-0.294223	0.410641	0.386538
Q96HF1	B3KSM5, Q3UI35, Q3UUM9, Q96HF1	SFRP2	Secreted frizzled-related protein 2 (FRP-2) (sFRP-2) (Secreted apoptosis-related protein 1) (SARP-1)	5.08475	High	1	3	1	TRUE	TRUE	FALSE	2 v 2	-0.196292	0.0222748	1.65219	2 v 2	-0.296606	0.550337	0.259371
P50990	H7C4C8, P50990, Q53HU0, Q7Z759	CCT8	T-complex protein 1 subunit theta (TCP-1-theta) (CCT-theta) (Chaperonin containing T-complex polypeptide 1 subunit 8) (Renal carcinoma antigen NY-REN-15)	2.73723	High	1	1	1	FALSE	TRUE	FALSE	2 v 2	-0.169641	0.587966	0.230648	2 v 2	-0.298611	0.392249	0.406438
B1AK88	B1AK87, B1AK88, B2R7T8, B4DWA6, Q3TRH8, Q3TVK4, Q7L4N0, Q923G3	CAPZB	F-actin-capping protein subunit beta	2.65781	Medium	1	2	1	TRUE	TRUE	FALSE	4 v 4	-0.0744076	0.486429	0.312981	4 v 4	-0.300942	0.299285	0.523915
Q5M8Q0	A0A2R8Y738, A0A2R8YEM3, B4DLP4, B8JKK2, E7EQV9, E7EX53, Q3U7D2, Q5M8Q0	Rpl15	Ribosomal protein L15	4.41176	High	1	1	1	TRUE	TRUE	FALSE	2 v 2	-0.28195	0.68003	0.167472	2 v 2	-0.307429	0.560761	0.251222
P23198	A4D177, B8ZZ43, C9JMM0, D3Z1A9, D3Z313, I6L9I7, P23198, Q32P00, S4R2Y4	Cbx3	Chromobox protein homolog 3 (Heterochromatin protein 1 homolog gamma) (HP1 gamma) (M32) (Modifier 2 protein)	7.65027	High	1	2	1	TRUE	TRUE	FALSE	4 v 4	-0.286883	0.229633	0.638967	4 v 4	-0.3148	0.323262	0.490445
Q16851	A0A087WYS1, A0A140VKE1, B2RAN1, B4DUP2, C9JNZ1, C9JQU9, C9JTZ5, C9JUW1, C9JVG3, C9JWG0, E7EUC7, Q16851, Q3U548, Q53QE9, Q8R0M2, Q91ZJ5	UGP2	UTP--glucose-1-phosphate uridylyltransferase (EC 2.7.7.9) (UDP-glucose pyrophosphorylase) (UDPGP) (UGPase)	2.3622	Medium	1	1	1	TRUE	TRUE	FALSE	2 v 2	-0.0854648	0.657252	0.182268	2 v 2	-0.32095	0.352298	0.45309
P52272	A0A087X0X3, A0A1S6GWJ8, A0A3Q4EH91, B4DEG4, B8JK32, B8JK33, M0QYQ7, M0R019, M0R0N3, M0R0Y6, M0R2T0, P52272, Q3THB3, Q3TL61, Q3TW40, Q570Z0, Q9D0E1	HNRNPM	Heterogeneous nuclear ribonucleoprotein M (hnRNP M)	1.50685	Medium	1	1	1	TRUE	TRUE	FALSE	2 v 2	-0.202519	0.675109	0.170626	2 v 2	-0.323433	0.589523	0.229499
Q76MZ3	A8K3H8, A8K7B7, B3KQV6, B4DDF7, B4DE69, B4DQY1, C9J9C1, Q76MZ3, Q7TMX2, Q8C2E1, Q8NB89	Ppp2r1a	Serine/threonine-protein phosphatase 2A 65 kDa regulatory subunit A alpha isoform (PP2A subunit A isoform PR65-alpha) (PP2A subunit A isoform R1-alpha)	1.35823	High	1	1	1	TRUE	TRUE	FALSE	2 v 2	-0.34508	0.399815	0.398141	2 v 2	-0.324993	0.512116	0.290631
P84078	B4DEB9, B4DLJ3, B4E190, C9J1Z8, F5H423, P61205, P84078, P84084	Arf1	ADP-ribosylation factor 1	5.52486	High	1	1	1	TRUE	TRUE	FALSE	2 v 2	-0.214785	0.540117	0.267512	2 v 2	-0.325194	0.27866	0.554926
Q543N3	A0A024R1S8, A2A6G6, A2A6G7, A2A6G8, A2A6G9, A2A6H0, A2A6H1, A8K1D2, B4DIC4, B4DJI4, C9J9W2, Q543N3	Lasp1	LIM and SH3 domain protein 1	4.94297	High	1	1	1	TRUE	TRUE	FALSE	2 v 2	-0.434271	0.137495	0.861712	2 v 2	-0.329129	0.551902	0.258138
Q13409	A2BFF5, A2BFF7, A2BFF8, A2BFF9, B4DPZ3, D6Q0F5, D6Q0F6, D6Q0F7, E7EQL5, E7EV09, Q13409, Q3TPJ8, Q3UDA2, Q59GU5	DYNC1I2	Cytoplasmic dynein 1 intermediate chain 2 (Cytoplasmic dynein intermediate chain 2) (Dynein intermediate chain 2, cytosolic) (DH IC-2)	1.72414	High	1	2	1	TRUE	TRUE	FALSE	2 v 2	-0.182802	0.423717	0.372924	2 v 2	-0.343626	0.106175	0.973979
Q96P70	E0CXB2, E0CY46, E9QKZ2, F6UT58, Q4G0B8, Q91YE6, Q96P70	IPO9	Importin-9 (Imp9) (Ran-binding protein 9) (RanBP9)	0.768492	High	1	1	1	TRUE	TRUE	FALSE	2 v 2	-0.19173	0.0546621	1.26231	2 v 2	-0.354035	0.0295882	1.52888
P31942	A0A024QZP1, B4DHY1, D3YWT1, D3Z3N4, P31942, Q53F48	HNRNPH3	Heterogeneous nuclear ribonucleoprotein H3 (hnRNP H3) (Heterogeneous nuclear ribonucleoprotein 2H9) (hnRNP 2H9)	4.91329	High	1	2	1	TRUE	TRUE	FALSE	2 v 2	-0.0614608	0.925786	0.0334894	2 v 2	-0.355858	0.643637	0.191359
O14607	A0A087X0Y2, A0A087X248, A0A087X2I9, A0A096LPD8, A6NCS7, E1NZ79, E1NZ81, E1NZ82, E1NZ84, E1NZ85, E1NZ86, E1NZ87, E1NZ88, E1NZ89, E1NZ90, E1NZ91, E1NZ93, E1NZ94, E1NZ95, E1NZ96, E1NZ97, E1NZ98, E1NZ99, E1NZA0, E1U0S4, E1U198, E1U1M2, E1U1M3, E1U1M4, E1U1M5, E1U1M6, E1U1M7, E1U1M8, E1U1M9, E1U1N0, E1U1N1, F4MH27, F4MH28, F4MH29, F4MH30, F4MH31, F4MH32, F4MH33, F4MH34, F4MH35, F4MH36, F4MH37, F4MH38,…	UTY	Histone demethylase UTY (EC 1.14.11.68) (Ubiquitously-transcribed TPR protein on the Y chromosome) (Ubiquitously-transcribed Y chromosome tetratricopeptide repeat protein) ([histone H3]-trimethyl-L-lysine(27) demethylase UTY)	1.03935	Medium	1	1	1	FALSE	TRUE	FALSE	2 v 2	-0.804544	0.12113	0.916747	2 v 2	-0.358618	0.603704	0.219176
Q15366	A0A2R8VHG2, A0A2R8VHL8, A0A2R8VHN3, A0A2R8VHP9, A0A2R8VHY9, A0A2R8VHZ0, A0A2R8VI12, A0A2R8VI15, A0A2R8VI25, A0A2R8VI71, A0A2R8VI73, A0A2R8VI92, A0A2R8VJY1, A0A2R8VKF0, A0A2R8VKN0, A0A2R8W6L5, A0A2R8W6U6, A0A384N6B9, B2M1R7, B4DLC0, B4DRD7, F8VRH0, F8VXH9, F8VZX2, H3BRU6, Q15366, Q3TF69, Q3TT81, Q61990	PCBP2	Poly(rC)-binding protein 2 (Alpha-CP2) (Heterogeneous nuclear ribonucleoprotein E2) (hnRNP E2)	4.38356	High	1	1	1	TRUE	TRUE	FALSE	2 v 2	-0.46163	0.183119	0.737267	2 v 2	-0.360732	0.538015	0.269206
Q6UVK1	Q6UVK1	CSPG4	Chondroitin sulfate proteoglycan 4 (Chondroitin sulfate proteoglycan NG2) (Melanoma chondroitin sulfate proteoglycan) (Melanoma-associated chondroitin sulfate proteoglycan)	0.430663	Medium	1	1	1	FALSE	TRUE	FALSE	2 v 2	0.473742	0.311575	0.506438	2 v 2	-0.37529	0.324354	0.48898
P05204	A3KGL9, F6W687, P05204, Q58E57, Q5BL14, Q5XK38	HMGN2	Non-histone chromosomal protein HMG-17 (High mobility group nucleosome-binding domain-containing protein 2)	8.88889	High	1	5	1	TRUE	TRUE	FALSE	4 v 4	-0.252843	0.122697	0.911168	4 v 4	-0.381374	0.24407	0.612485
Q9UJX5	B3KN47, Q9UJX5	ANAPC4	Anaphase-promoting complex subunit 4 (APC4) (Cyclosome subunit 4)	2.47525	Medium	1	1	1	FALSE	TRUE	FALSE	2 v 2	-0.348324	0.143536	0.843038	2 v 2	-0.383592	0.449759	0.34702
Q86WI1	Q86WI1	PKHD1L1	Fibrocystin-L (Polycystic kidney and hepatic disease 1-like protein 1) (PKHD1-like protein 1)	0.235682	High	1	5	1	FALSE	TRUE	FALSE	4 v 4	-0.481283	0.129728	0.886965	4 v 4	-0.390616	0.231409	0.63562
Q91VC3	A0A0N4SVM5, A0A0N4SVP8, A0A338P6X5, A2AFK7, A8K088, A8K7F6, B4E047, B4E102, D6RJ11, D6RJ60, E7EMV8, E9PBH4, E9PV04, F8WE11, I3L3H2, J3KS25, J3KS93, J3KSN7, J3KT04, J3KT12, J3KTB5, J3QKZ9, J3QL43, J3QLN6, J3QQP0, J3QR64, J3QS69, P10630, P38919, Q3TFG3, Q3TGK7, Q3TLL6, Q3TSJ4, Q3UXC2, Q4FZL1, Q59F68, Q59GT8, Q5F2A7, Q5JWW0, Q78WR5, Q86WD0, Q8BTU6, Q91VC3	Eif4a3	Eukaryotic initiation factor 4A-III (eIF-4A-III) (eIF4A-III) (EC 3.6.4.13) (ATP-dependent RNA helicase DDX48) (ATP-dependent RNA helicase eIF4A-3) (DEAD box protein 48) (Eukaryotic translation initiation factor 4A isoform 3) [Cleaved into: Eukaryotic initiation factor 4A-III, N-terminally processed]	3.89294	High	1	1	1	TRUE	TRUE	FALSE	2 v 2	-0.439146	0.0810734	1.09112	2 v 2	-0.407279	0.383384	0.416366
F8VRY0	F8VRY0, F8VSJ1, F8VWV6, F8VY43	ZNF385A	Zinc finger protein 385A (Fragment)	3.4632	Medium	1	1	1	FALSE	TRUE	FALSE	2 v 2	0.234401	0.433098	0.363413	2 v 2	-0.420715	0.0195279	1.70934
Q8K4G1	A0A087WVV5, A0A087WXC2, A0A0C4DH07, B2RU79, B3KXY6, D3Z598, E9Q6B8, E9QPS5, F8WAA0, M0QXV3, M0QYE9, M0QZX0, M0R351, O75440, O75441, Q3UGU1, Q8K4G1, Q8N2S1	Ltbp4	Latent-transforming growth factor beta-binding protein 4 (LTBP-4)	0.540216	Medium	1	1	1	TRUE	TRUE	FALSE	2 v 2	-0.192221	0.577925	0.238128	2 v 2	-0.422453	0.527434	0.277832
P58546	C9JL85, P58546	MTPN	Myotrophin (Protein V-1)	14.4068	High	1	2	1	FALSE	TRUE	FALSE	4 v 4	-0.345326	0.190021	0.721199	4 v 4	-0.426936	0.303378	0.518016
P70195	B2RAQ9, E9KL30, P70195, Q5D098, Q6IBT1, Q86U62	Psmb7	Proteasome subunit beta type-7 (EC 3.4.25.1) (Macropain chain Z) (Multicatalytic endopeptidase complex chain Z) (Proteasome subunit Z)	3.2491	High	1	2	1	TRUE	TRUE	FALSE	4 v 4	-0.619754	0.0977927	1.00969	4 v 4	-0.427985	0.244156	0.612332
P62852	A0A1L1SQA8, P62852	Rps25	40S ribosomal protein S25	7.2	High	1	1	1	TRUE	TRUE	FALSE	2 v 2	-0.496881	0.170363	0.768626	2 v 2	-0.435265	0.400795	0.397078
P05114	A6NEL0, A6NL93, D3DWY4, P05114, Q3B790, Q6NSG7	HMGN1	Non-histone chromosomal protein HMG-14 (High mobility group nucleosome-binding domain-containing protein 1)	10	High	1	1	1	FALSE	TRUE	FALSE	2 v 2	-0.271008	0.0865892	1.06254	2 v 2	-0.443851	0.523735	0.280888
P62277	J3KMX5, P62277, Q921R2	RPS13	40S ribosomal protein S13 (Small ribosomal subunit protein uS15)	9.93377	High	1	2	1	TRUE	TRUE	FALSE	2 v 2	-0.12835	0.805097	0.0941516	2 v 2	-0.446375	0.546707	0.262246
Q6VNB8	A0A024RDC2, A0A1D5RLV7, A7E293, B7NZ86, G3UYW1, Q6VNB8, Q8CHB9	Wdfy3	WD repeat and FYVE domain-containing protein 3 (Beach domain, WD repeat and FYVE domain-containing protein 1) (BWF1)	0.256556	Medium	1	1	1	TRUE	TRUE	FALSE	2 v 2	-0.221226	0.80745	0.0928846	2 v 2	-0.45745	0.684331	0.164734
Q09028	A2AFI9, A2AFJ1, A8K6A2, E9PC52, F6ZLC6, Q09028, Q3UJI2, Q3UX53, Q5JP01, Q60973, Q6FHQ0, Q8C5H3	RBBP4	Histone-binding protein RBBP4 (Chromatin assembly factor 1 subunit C) (CAF-1 subunit C) (Chromatin assembly factor I p48 subunit) (CAF-I 48 kDa subunit) (CAF-I p48) (Nucleosome-remodeling factor subunit RBAP48) (Retinoblastoma-binding protein 4) (RBBP-4) (Retinoblastoma-binding protein p48)	2.11765	Medium	1	1	1	TRUE	TRUE	FALSE	2 v 2	-0.380819	0.535148	0.271526	2 v 2	-0.462052	0.341492	0.466619
O00193	A0A0U1RPI0, A0A0U1RPJ7, D3YVR9, D6RI64, E9PM92, E9PRZ9, O00193, Q9R0P4	SMAP	Small acidic protein	3.82514	Medium	1	1	1	TRUE	TRUE	FALSE	2 v 2	-0.0727125	0.757186	0.120798	2 v 2	-0.468344	0.364777	0.437972
O43169	D6RFH4, H3BUX2, O43169, Q5HYD9	CYB5B	Cytochrome b5 type B (Cytochrome b5 outer mitochondrial membrane isoform)	8	High	1	1	1	FALSE	TRUE	FALSE	2 v 2	-0.348961	0.249586	0.60278	2 v 2	-0.469107	0.079081	1.10193
Q9ULV4	B3KN06, B4DMH3, B4E3S0, B7Z9V0, Q3TEU8, Q3TF74, Q53G58, Q59EA2, Q5PPQ7, Q9ULV4, Q9WUM4	CORO1C	Coronin-1C (Coronin-3) (hCRNN4)	3.37553	High	1	2	1	TRUE	TRUE	FALSE	2 v 2	-0.351562	0.352934	0.452306	2 v 2	-0.480611	0.0567421	1.24609
P04792	B4DL87, C9J3N8, P04792	HSPB1	Heat shock protein beta-1 (HspB1) (28 kDa heat shock protein) (Estrogen-regulated 24 kDa protein) (Heat shock 27 kDa protein) (HSP 27) (Stress-responsive protein 27) (SRP27)	4.87805	High	1	3	1	FALSE	TRUE	FALSE	4 v 4	-0.361107	0.238501	0.622509	4 v 4	-0.484057	0.00653095	2.18502
Q9D823	A0A024R0A2, D6R9X9, D6RG19, Q9D823	Rpl37	60S ribosomal protein L37	6.18557	Medium	1	1	1	TRUE	TRUE	FALSE	2 v 2	-0.308289	0.506303	0.29559	2 v 2	-0.494842	0.450719	0.346094
Q15942	B4DQR8, B4DY85, H0Y2Y8, H7C3D3, Q15942, Q28617, Q96AF9, Q9BUS0	ZYX	Zyxin (Zyxin-2)	2.0979	High	1	2	1	FALSE	TRUE	FALSE	2 v 2	-0.187163	0.447921	0.348799	2 v 2	-0.495996	0.345677	0.46133
O00292	O00292	LEFTY2	Left-right determination factor 2 (Endometrial bleeding-associated factor) (Left-right determination factor A) (Protein lefty-2) (Protein lefty-A) (Transforming growth factor beta-4) (TGF-beta-4)	2.18579	Medium	1	1	1	FALSE	TRUE	FALSE	2 v 2	-0.0918436	0.791335	0.10164	2 v 2	-0.496161	0.171549	0.765612
P63323	A0A1W2P7A1, F7AEH4, P63323, Q6ZWZ6	Rps12	40S ribosomal protein S12	6.06061	High	1	1	1	TRUE	TRUE	FALSE	2 v 2	-0.602854	0.16752	0.775932	2 v 2	-0.496314	0.024265	1.61502
A6NLX3	A6NLX3, J3KT05	SPDYE4	Speedy protein E4	9.70464	Medium	1	1	1	FALSE	TRUE	FALSE	2 v 2	-0.339779	0.231411	0.635616	2 v 2	-0.505422	0.303862	0.517323
Q7TQI3	B4DPD5, D3YWF6, D3Z7K0, F5GYJ8, F5GYN4, F5H6Q1, J3KR44, Q7TQI3, Q96FW1	Otub1	Ubiquitin thioesterase OTUB1 (EC 3.4.19.12) (Deubiquitinating enzyme OTUB1) (OTU domain-containing ubiquitin aldehyde-binding protein 1) (Otubain-1) (Ubiquitin-specific-processing protease OTUB1)	5.53506	High	1	1	1	TRUE	TRUE	FALSE	2 v 2	-0.590388	0.16463	0.783492	2 v 2	-0.506331	0.28563	0.544196
Q9BRF8	B3KSL3, Q9BRF8	CPPED1	Serine/threonine-protein phosphatase CPPED1 (EC 3.1.3.16) (Calcineurin-like phosphoesterase domain-containing protein 1) (Complete S-transactivated protein 1)	3.50318	High	1	1	1	FALSE	TRUE	FALSE	2 v 2	-0.0864277	0.750886	0.124426	2 v 2	-0.516134	0.039	1.40894
P20618	A0A338P7C0, A0A338P7F1, P20618, Q53FT8, Q59GN1, Q6RI64	PSMB1	Proteasome subunit beta type-1 (EC 3.4.25.1) (Macropain subunit C5) (Multicatalytic endopeptidase complex subunit C5) (Proteasome component C5) (Proteasome gamma chain)	5.80913	High	1	1	1	TRUE	TRUE	FALSE	2 v 2	-0.385345	0.257632	0.589	2 v 2	-0.527354	0.256546	0.590834
Q86YZ3	Q86YZ3	HRNR	Hornerin	0.666667	Medium	1	2	1	FALSE	TRUE	TRUE	2 v 2	-0.475652	0.393724	0.404808	2 v 2	-0.549092	0.270765	0.567408
P56480	H0YH81, P56480, Q0QEN7, V9HW31	Atp5f1b	ATP synthase subunit beta, mitochondrial (EC 7.1.2.2) (ATP synthase F1 subunit beta)	3.59168	High	1	1	1	TRUE	TRUE	FALSE	2 v 2	-0.688836	0.380184	0.420007	2 v 2	-0.555886	0.33025	0.481158
P36871	A0A3B3ITK7, B4DDQ8, B4DFP1, B7Z6C2, P36871	PGM1	Phosphoglucomutase-1 (PGM 1) (EC 5.4.2.2) (Glucose phosphomutase 1)	1.60142	High	1	1	1	FALSE	TRUE	FALSE	2 v 2	-0.608715	0.18475	0.733416	2 v 2	-0.558803	0.17944	0.746081
P63173	J3KSP2, J3KT73, J3QL01, P63173, Q9JJI8	RPL38	60S ribosomal protein L38 (Large ribosomal subunit protein eL38)	18.5714	High	1	1	1	TRUE	TRUE	FALSE	2 v 2	-0.36793	0.434788	0.361723	2 v 2	-0.609616	0.290654	0.536624
P35080	B4DNH1, C9J0J7, C9J712, C9JQ45, D3DNI2, D3DNI3, D3YWS3, G5E9Q6, P35080, Q9JJV2	PFN2	Profilin-2 (Profilin II)	10	High	1	1	1	TRUE	TRUE	FALSE	2 v 2	-0.313418	0.232825	0.63297	2 v 2	-0.61424	0.396881	0.40134
Q68BL7	Q68BL7, Q8TEG0	OLFML2A	Olfactomedin-like protein 2A (Photomedin-1)	1.38037	Medium	1	1	1	FALSE	TRUE	FALSE	2 v 2	-0.858332	0.473909	0.324305	2 v 2	-0.615443	0.78305	0.10621
P13521	B4DQJ6, P13521	SCG2	Secretogranin-2 (Chromogranin-C) (Secretogranin II) (SgII) [Cleaved into: Secretoneurin (SN); Manserin]	1.62075	Medium	1	1	1	FALSE	TRUE	FALSE	2 v 2	-0.517779	0.169122	0.7718	2 v 2	-0.671311	0.257013	0.590046
H3BPX0	H3BPX0	IQCK	IQ domain-containing protein K (Fragment)	13.7931	Medium	1	1	1	FALSE	TRUE	FALSE	2 v 2	-0.673183	0.209233	0.679369	2 v 2	-0.8868	0.0212666	1.6723

## Sheet: For heatmap cut off 0.5
Gene name	Control vmAstros	+ IL1a, TNF1, C1q	+IL1b	Category
ADIC	0	3.81078	0.0222701	Immune/Inflammation
IL8	0	3.35487	2.63528	cytokine
VRTN	0	3.09372	2.71103	other
CXCL5	0	2.96709	2.54098	chemokine
CCL2	0	2.42427	1.99935	chemokine
gCSF	0	2.08354	1.23311	Growth factor
IL6	0	2.05305	1.77438	cytokine
Syndecan4	0	2.02864	1.69006	Other
CXCL1	0	1.93907	1.53606	chemokine
CXCL10	0	1.85942	1.45028	chemokine
TIMP1	0	1.66787	1.03685	MP
CXCL2	0	1.64513	1.26635	chemokine
CXCL3	0	1.61547	1.36486	chemokine
PTX3	0	1.58316	1.26436	Immune
LIF	0	1.42211	1.04487	Cytokine
FLJ51120	0	1.37459	0.950826	MP
Cathepsin C	0	1.35482	0.872585	Immune/Inflammation	Microglial activation
FLJ51036	0	1.2344	0.797944	MP
C1S	0	1.20375	1.2496	Immune/Inflammation
ICAM1	0	1.18523	0.896059	Immune/Inflammation
SERPINE1	0	1.09262	0.820277	Immune/Inflammation
FLJ35730	0	1.06498	1.16651	Immune/Inflammation	Is this SERPINA3?
SDF4	0	0.99958	0.730851	Other
VCAM1	0	0.997936	0.851168	ECM
TNC variant protein	0	0.828265	0.723162	ECM
LOXL2	0	0.778463	0.641457	Other
C1R	0	0.734442	0.720232	Immune/Inflammation
B2M	0	0.661315	0.569201	Immune/Inflammation
Nrp2	0	0.610703	0.444976	Other
PI15	0	0.587119	0.784472	Other
NPTX2	0	0.547634	0.597651	PD
C3/C5 convertase	0	0.529245	0.463616	Immune/Inflammation
C1QBP	0	-0.556914	-0.412654	Immune/Inflammation	Mitochondrial protein
